# Supplementary material for: HSP90 inhibitors stimulate DNAJB4 protein expression through a mechanism involving N6-methyladenosine
Source: Nat Commun. 2019 Aug 9;10:3613. doi: 10.1038/s41467-019-11552-8 (PMC6688989; doi:10.1038/s41467-019-11552-8)
Supplement: Supplementary file 3 — Supplementary Data 1 [file 41467_2019_11552_MOESM3_ESM.xlsx]

## Sheet: Ganetespid
Supplementary Data 1. Relative expression levels of heat shock proteins in M14 cells after a 24-hr treatment with 100 nM ganetespib, AT13387 or 17-DMAG, and the results were obtained from four SILAC labeling experiments (two forward and two reverse labeling) and LC-PRM analysis.
Peptide	IPI	Gene Full Name	Gene Name	Peptide Ratio (Ganetespib/DMSO), Forward SILAC	Peptide Ratio (Ganetespib/DMSO), Forward-2 SILAC	Peptide Ratio (Ganetespib/DMSO), Reverse SILAC	Peptide Ratio (Ganetespib/DMSO), Reverse-2 SILAC	Average Peptide Ratio (Ganetespib/DMSO)	Protein Ratio (Ganetespib/DMSO), Forward SILAC	Protein Ratio (Ganetespid/DMSO), Reverse SILAC	Average Protein Ratio (Ganetespib/DMSO)
K.QISQAYEVLSDAK.K [46, 58] (rank 2)	IPI00012535	DnaJ homolog subfamily A member 1	DNAJA1	4.24	2.36	1.92308	1.49254	2.5039	4.5725	1.80628	3.18939
R.TIVITSHPGQIVK.H [283, 295] (rank 1)	IPI00012535	DnaJ homolog subfamily A member 1	DNAJA1	9.49	2.2	2.22222	1.5873	3.87488
K.EYHPDKNPNAGDK.F [33, 45] (missed 1) (rank 3)	IPI00032406	DnaJ homolog subfamily A member 2	DNAJA2	1.13	1.06	0.970874	1.06383	1.05618	1.01333	1.04425	1.02879
K.EHEVFQR.D [255, 261] (rank 2)	IPI00032406	DnaJ homolog subfamily A member 2	DNAJA2	0.91	1.15	0.555556	1.28205	0.974402
K.LSELEDLLPSRPEVPNIIGETEEVELQEFDSTR.G [347, 379] (rank 1)	IPI00032406	DnaJ homolog subfamily A member 2	DNAJA2	1.01	0.82	1.11111	1.28205	1.05579
K.KYHPDTNKDDPK.A [118, 129] (missed 2) (rank 3)	IPI00179187	Isoform 2 of DnaJ homolog subfamily A member 3, mitochondrial	DNAJA3	0.64		1.03093		0.835464	0.64	1.03093	0.835464
K.EFCPNEQNWR.Q [394, 403] (rank 1)	IPI00465105	Isoform 2 of DnaJ homolog subfamily A member 4	DNAJA4	1.06	1.03	0.970874	0.961538	1.0056	1.045	0.966206	1.0056
R.GASDEEIKR.A [13, 21] (missed 1) (rank 1)	IPI00015947	DnaJ homolog subfamily B member 1	DNAJB1	2.51	3.92	2.22222	3.22581	2.96951	2.83	2.5978	2.7139
K.DKPHNIFK.R [240, 247] (rank 2)	IPI00015947	DnaJ homolog subfamily B member 1	DNAJB1	1.99	2.9	1.81818	3.125	2.4583
R.GASDEDLKK.A [153, 161] (missed 1) (rank 2)	IPI00014400	dnaJ homolog subfamily B member 12	DNAJB12	4.5		2.7027		3.60135	4.5	2.7027	3.60135
K.DAGDEDLKK.A [117, 125] (missed 1) (rank 2)	IPI00178504	Isoform 1 of DnaJ homolog subfamily B member 14	DNAJB14	0.77		1.0101		0.890051	0.77	1.0101	0.890051
R.AEAGSGGPGFTFTFR.S [82, 96] (rank 1)	IPI00220102	Isoform 3 of DnaJ homolog subfamily B member 2	DNAJB2	1.72	1.79	4.34783	1.35135	2.30229	1.755	2.84959	2.30229
R.DGSNIIYTAK.I [245, 254] (rank 1)	IPI00003848	DnaJ homolog subfamily B member 4	DNAJB4	60.51	16.92	16.6667	15.2	27.3242	38.715	15.9333	27.3242
R.APGPWDPLASAAGLK.E [287, 301] (rank 1)	IPI00024523	DnaJ homolog subfamily B member 6	DNAJB6		2.25		1.6129	1.93145	2.25	1.6129	1.93145
R.FQMTQEVVCDECPNVK.L [184, 199] (rank 2)	IPI00008454	DnaJ homolog subfamily B member 11	DNAJB11		0.97		0.900901	0.93545	0.97	0.900901	0.93545
K.DSVTCSPGMVR.L [375, 385] (rank 2)	IPI00074870	DnaJ homolog subfamily C member 1	DNAJC1	0.67	0.57	0.952381	1.06383	0.814053	0.62	1.00811	0.814053
K.ILYDILAFAK.E [438, 447] (rank 2)	IPI00293260	Isoform 1 of DnaJ homolog subfamily C member 10	DNAJC10	2	1.09	0.980392	1.38889	1.36482	1.545	1.18464	1.36482
R.EASSEELK.A [23, 30] (rank 1)	IPI00333016	Isoform 3 of DnaJ homolog subfamily C member 11	DNAJC11	1.5		0.819672		1.15984	1.35	0.726554	1.03828
R.GLEMEGWEVVER.R [46, 57] (rank 1)	IPI00027984	Putative uncharacterized protein	DNAJC11	1.33	1.22	0.584795	0.775194	0.977497
K.LIFSLLR.V [1775, 1781] (rank 1)	IPI00307259	DnaJ homolog subfamily C member 13	DNAJC13	1.43		1.42857		1.42929	1.43	1.42857	1.42929
R.QGNAPVASGR.Y [410, 419] (rank 1)	IPI00158847	DnaJ homolog subfamily C member 14	DNAJC14	0.83		1.44928		1.13964	0.83	1.44928	1.13964
K.RPDADVDQQR.L [25, 34] (rank 5)	IPI00001649	DnaJ homolog subfamily C member 15	DNAJC15			0.862069		0.862069		0.862069	0.862069
K.QIEEINEQIR.K [413, 422] (rank 1)	IPI00830108	Isoform 1 of DnaJ homolog subfamily C member 2	DNAJC2	1.19	1.03	0.70922	0.662252	0.897868	0.98	0.820863	0.900432
K.DNFFEVFTPVFER.N [175, 187] (rank 3)	IPI00455199	Isoform 2 of DnaJ homolog subfamily C member 2	DNAJC2	1.27	0.85	0.684932	0.884956	0.922472
K.EHGVVPQADNATPSER.F [474, 489] (rank 2)	IPI00455199	Isoform 2 of DnaJ homolog subfamily C member 2	DNAJC2	0.82	0.72	0.847458	1.13636	0.880955
R.DASEEELKK.A [12, 20] (missed 1) (rank 4)	IPI00142716	Isoform 1 of DnaJ homolog subfamily C member 21	DNAJC21			3.0303		3.0303		3.0303	3.0303
R.YRPQPGDEGPGR.T [80, 91] (rank 1)	IPI00027909	Isoform 1 of DnaJ homolog subfamily C member 25	DNAJC25	0.78		1.11111		0.945556	0.78	1.11111	0.945556
K.MDFTAAR.L [101, 107] (rank 1)	IPI00006713	DnaJ homolog subfamily C member 3	DNAJC3	1.96	0.79	1.5873	1.1236	1.36522	1.6875	1.46106	1.57428
K.DEKPVEAIR.V [318, 326] (rank 2)	IPI00006713	DnaJ homolog subfamily C member 3	DNAJC3	2.99	1.01	2.08333	1.05	1.78333
K.NATSDDIKK.S [24, 32] (missed 1) (rank 2)	IPI00023780	Isoform 2 of DnaJ homolog subfamily C member 5	DNAJC5	0.64		1.51515		1.07758	0.65	1.35999	1.00499
K.YHPDKNPDNPEAADK.F [41, 55] (missed 1) (rank 1)	IPI00023780	Isoform 2 of DnaJ homolog subfamily C member 5	DNAJC5	0.66		1.20482		0.93241
R.MDSTNADALYVR.G [204, 215] (rank 1)	IPI00329629	DnaJ homolog subfamily C member 7	DNAJC7	5.23	1.25	1.42857	1.49254	2.35028	3.24	1.46055	2.35028
K.EYVEHTVK.E [127, 134] (rank 1)	IPI00003848	DnaJ homolog subfamily B member 4	DNAJC8	1.89		1.33333		1.61167	1.89	1.33333	1.61167
K.VSLQVHPDR.V [37, 45] (rank 1)	IPI00154975	DnaJ homolog subfamily C member 9	DNAJC9	0.85	0.97	1.02041	0.840336	0.920186	1.05333	0.883495	0.968414
K.GSEEELADIK.Q [121, 130] (rank 2)	IPI00154975	DnaJ homolog subfamily C member 9	DNAJC9	1.29	1.01	0.869565	0.892857	1.01561
K.ELGLDEGVDSLK.A [197, 208] (rank 1)	IPI00014718	RcDNAJ9 (Fragment)	DNAJC9	1.42	0.78	0.75188	0.925926	0.969451
K.KPAAAAAPGTAEK.L [22, 34] (rank 2)	IPI00032140	Serpin H1	HSP47	2	1.53	2.12766	1.92308	1.89518	1.87	1.95379	1.91189
K.HLAGLGLTEAIDK.N [319, 331] (rank 3)	IPI00032140	Serpin H1	HSP47	2.02	1.68	2.17391	1.78571	1.91491
K.DLYLASVFHATAFELDTDGNPFDQDIYGR.E [344, 372] (rank 1)	IPI00032140	Serpin H1	HSP47	2.41	1.58	2.17391	1.53846	1.92559
K.ELHINLIPNKQDR.T [196, 208] (missed 1) (rank 1)	IPI00382470	Isoform 2 of Heat shock protein HSP 90-alpha	HSP90AA1	2.09	1.8	2	1.92308	1.95327	2.04167	1.8318	1.93673
R.YYTSASGDEMVSLK.D [586, 599] (rank 4)	IPI00382470	Isoform 2 of Heat shock protein HSP 90-alpha	HSP90AA1	2.11	1.81	1.81818	1.96078	1.92474
K.HLEINPDHSIIETLR.Q [754, 768] (rank 3)	IPI00382470	Isoform 2 of Heat shock protein HSP 90-alpha	HSP90AA1	2.23	2.21	1.81818	1.47059	1.93219
R.DLIMDNCEELIPEYLNFIR.G [171, 189] (rank 1)	IPI00555957	Putative heat shock protein HSP 90-alpha A4	HSP90AA4P	2.43	1.69	1.78571	1.28205	1.79694	2.27	1.40156	1.83578
K.STYGWTANMER.I [289, 299] (rank 2)	IPI00555957	Putative heat shock protein HSP 90-alpha A4	HSP90AA4P	2.69		1	1.53846	1.74282
R.ADHGEPIGR.G [168, 176] (rank 1)	IPI00414676	Heat shock protein HSP 90-beta	HSP90AB1	1.45	1.674	1.44928	1.1236	1.42422	1.68733	1.17696	1.43215
R.YHTSQSGDEMTSLSEYVSR.M [456, 474] (rank 3)	IPI00414676	Heat shock protein HSP 90-beta	HSP90AB1	1.92	1.55	1.23457	1.20482	1.47735
K.HLEINPDHPIVETLR.Q [624, 638] (rank 2)	IPI00414676	Heat shock protein HSP 90-beta	HSP90AB1	1.42	2.11	1.1236	0.925926	1.39488
-.MSLIINTFYSNK.E [0, 11] (rank 2)	IPI00555565	Putative heat shock protein HSP 90-beta 4	HSP90AB4P	4.35	2.09	3.44828	1.44928	2.83439	2.51	1.94407	2.22703
K.GFEVIYMSEPIDEYCVQQLK.E [414, 433] (rank 1)	IPI00555565	Putative heat shock protein HSP 90-beta 4	HSP90AB4P	2.05	1.55	1.6129	1.26582	1.61968
K.GVVDSDDLPLNVSR.E [434, 447] (rank 1)	IPI00027230	HSP90B1 Endoplasmin	HSP90B1	1.12	0.79	0.724638	1.28205	0.979172	0.975	0.995734	0.985367
R.FQSSHHPTDITSLDQYVER.M [511, 529] (rank 2)	IPI00027230	HSP90B1 Endoplasmin	HSP90B1	0.97	1.02	1.04167	0.934579	0.991562
K.LLQDFFDGR.D [293, 301] (rank 1)	IPI00911039	cDNA FLJ54408, highly similar to Heat shock 70 kDa protein 1	HSPA1	43.4	23.01	25	14.2857	26.4239	30.4257	22.8741	26.6499
K.HWPFQVINDGDKPK.V [88, 101] (rank 3)	IPI00304925	Heat shock 70 kDa protein 1	HSPA1	34.92		50		42.46
R.LVNHFVEEFKR.K [236, 246] (missed 1) (rank 2)	IPI00304925	Heat shock 70 kDa protein 1	HSPA1	25.01	26.93	25	16.6667	23.4017
K.SAVEDEGLK.G [550, 558] (rank 1)	IPI00304925	Heat shock 70 kDa protein 1	HSPA1	26.9	32.81	16.6667	12.5	22.2192
R.YEIDTGEETK.F [99, 108] (rank 2)	IPI00292499	Heat shock 70 kDa protein 14	HSPA14	1.06	0.89	0.671141	1.07527	0.924102	0.975	0.873205	0.924102
K.EIAEAYLGGK.V [129, 138] (rank 2)	IPI00007702	Heat shock-related 70 kDa protein 2	HSPA2	1.83	1.21	1.66667	1.40845	1.52878	1.5675	1.40991	1.48871
K.DAGTITGLNVLR.I [160, 171] (rank 1)	IPI00007702	Heat shock-related 70 kDa protein 2	HSPA2	1.78	1.45	1.26582	1.2987	1.44863
K.KMDQPPQAK.K [559, 567] (missed 1) (rank 2)	IPI00002966	Heat shock 70 kDa protein 4	HSPA4	1.72		1.40845		1.56423	1.69333	1.30719	1.50026
K.VEPPKEEQK.N [789, 797] (missed 1) (rank 1)	IPI00002966	Heat shock 70 kDa protein 4	HSPA4	1.44	1.92	1.44928	1.06383	1.46828
R.YDHLDPTEMEK.V [725, 735] (rank 1)	IPI00295485	Heat shock 70 kDa protein 4L	HSPA4L	1.01		1.05263		1.03132	1.01	1.05263	1.03132
K.KEEFEHQQK.E [179, 187] (missed 1) (rank 1)	IPI00880019	Heat shock cognate 71 kDa protein	HSPA8			2.85714		2.85714	2.57875	2.16196	2.37036
K.HWPFMVVNDAGR.P [88, 99] (rank 1)	IPI00003865	Isoform 1 of Heat shock cognate 71 kDa protein	HSPA8	2.31	2.17	1.92308	1.88679	2.07247
K.SFYPEEVSSMVLTK.M [112, 125] (rank 4)	IPI00003865	Isoform 1 of Heat shock cognate 71 kDa protein	HSPA8	2.36	1.91	1.78571	2.12766	2.04584
K.SQIHDIVLVGGSTR.I [328, 341] (rank 2)	IPI00003865	Isoform 1 of Heat shock cognate 71 kDa protein	HSPA8	2.49	2.22	1.69492	1.72414	2.03226
K.QTQTFTTYSDNQPGVLIQVYEGER.A [423, 446] (rank 3)	IPI00003865	Isoform 1 of Heat shock cognate 71 kDa protein	HSPA8	4.94	2.23	3.57143	1.88679	3.15706
R.RYDDPEVQK.D [126, 134] (missed 1) (rank 3)	IPI00007765	Stress-70 protein, mitochondrial	HSPA9	1.79		1.23457	1.0101	1.34489	1.63286	0.998278	1.31557
K.ETAENYLGHTAK.N [175, 186] (rank 1)	IPI00007765	Stress-70 protein, mitochondrial	HSPA9	2.28	1.24	1.07527	1.11111	1.42659
R.AQFEGIVTDLIR.R [348, 359] (rank 4)	IPI00007765	Stress-70 protein, mitochondrial	HSPA9	1.4	1.49	0.854701	0.813008	1.13943
K.YAEEDRR.K [567, 573] (missed 1) (rank 2)	IPI00007765	Stress-70 protein, mitochondrial	HSPA9	1.82	1.41	0.925926	0.961538	1.27937
R.VPFSLLR.G [5, 11] (rank 5)	IPI00025512	Heat shock protein beta-1	HSPB1	2.94	3.27	2.7027	1.6129	2.6314	2.971	2.10338	2.53719
R.LFDQAFGLPR.L [27, 36] (rank 3)	IPI00025512	Heat shock protein beta-1	HSPB1	2.32	3.72	2.08333	1.51515	2.40962
R.VSLDVNHFAPDELTVK.T [96, 111] (rank 2)	IPI00025512	Heat shock protein beta-1	HSPB1	3.02	2.7	2.94118	1.96078	2.65549
K.DGVVEITGK.H [114, 122] (rank 4)	IPI00025512	Heat shock protein beta-1	HSPB1	2.41	3.58	2	1.49254	2.37063
K.LATQSNEITIPVTFESR.A [171, 187] (rank 1)	IPI00025512	Heat shock protein beta-1	HSPB1	2.53	3.22	3.0303	1.69492	2.6188
K.QQEGGIVSK.N [128, 136] (rank 1)	IPI00007264	Heat shock protein beta-8	HSPB8	1.55		1.81818		1.68409	1.55	1.81818	1.68409
R.YLEAGAAGLR.W [198, 207] (rank 1)	IPI00100748	cDNA FLJ55382, highly similar to Hsp70-binding protein 1	HSPBP1	1.56	0.94	0.763359	1.35135	1.15368	1.25	1.05736	1.15368
R.SYGNSSDSR.Y [50, 58] (rank 2)	IPI00428100	Selenoprotein K	HSPC030			0.649351		0.649351	1.01	0.629553	0.819777
R.GPPGNPPR.R [64, 71] (rank 1)	IPI00428100	Selenoprotein K	HSPC030	1.01		0.609756		0.809878
R.HPSTNSLLR.E [32, 40] (rank 1)	IPI00023064	NADH dehydrogenase [ubiquinone] 1 alpha subcomplex assembly factor 4	HSPC125	1.13	1.01	0.826446	0.78125	0.936924	1.07	0.803848	0.936924
K.CEFQDAYVLLSEK.K [236, 248] (rank 2)	IPI00784154	60 kDa heat shock protein, mitochondrial	HSPD1	1.57	1.49	1.51515	1.28205	1.4643	1.66906	1.3361	1.50258
R.KPLVIIAEDVDGEALSTLVLNR.L [268, 289] (rank 1)	IPI00784154	60 kDa heat shock protein, mitochondrial	HSPD1	1.75	1.52	1.85185	1.53846	1.66508
K.DMAIATGGAVFGEEGLTLNLEDVQPHDLGK.V [314, 343] (rank 4)	IPI00784154	60 kDa heat shock protein, mitochondrial	HSPD1	3.07	1.578	1.13636	1.31579	1.77504
K.NAGVEGSLIVEK.I [481, 492] (rank 3)	IPI00784154	60 kDa heat shock protein, mitochondrial	HSPD1	1.47	1.76	1.21951	1.1236	1.39328
K.VGEVIVTK.D [29, 36] (rank 4)	IPI00076042	Short heat shock protein 60 Hsp60s2	HSPD1	1.4	1.49	1.38889	1.14943	1.35708
K.DDAMLLK.G [37, 43] (rank 2)	IPI00076042	Short heat shock protein 60 Hsp60s2	HSPD1	1.39	1.52	1.53846	1.21951	1.41699
R.VTDALNATR.A [105, 113] (rank 3)	IPI00076042	Short heat shock protein 60 Hsp60s2	HSPD1	1.37	1.887	1.44928	1.23457	1.48521
R.CIPALDSLTPANEDQK.I [131, 146] (rank 1)	IPI00076042	Short heat shock protein 60 Hsp60s2	HSPD1	1.92	1.52	1.31579	1.0989	1.46367
K.VLLPEYGGTK.V [70, 79] (rank 1)	IPI00220362	10 kDa heat shock protein, mitochondrial	HSPE1	1.71	1.78	1.40845	1.36986	1.56708	1.745	1.38916	1.56708
K.NQQITHANNTVSNFK.R [53, 67] (rank 2)	IPI00218993	Isoform Beta of Heat shock protein 105 kDa	HSPH1	6.49	2.44	5	2.63158	4.14039	4.115	3.21435	3.66467
K.VEDVSAVEIVGGATR.I [331, 345] (rank 1)	IPI00218993	Isoform Beta of Heat shock protein 105 kDa	HSPH1	4.63	2.9	3.22581	2	3.18895

## Sheet: AT13387
Peptide	IPI	Gene Full Name	Gene Name	Peptide Ratio (AT13387/DMSO), Forward SILAC	Peptide Ratio (AT13387/DMSO), Forward-2 SILAC	Peptide Ratio (AT13387/DMSO), Reverse SILAC	Peptide Ratio (AT13387/DMSO), Reverse-2 SILAC	Average Peptide Ratio (AT13387/DMSO)	Protein Ratio (AT13387/DMSO), Forward SILAC	Protein Ratio (AT13387/DMSO), Reverse SILAC	Average Protein Ratio (AT13387/DMSO)
K.QISQAYEVLSDAK.K [46, 58] (rank 2)	IPI00012535	DnaJ homolog subfamily A member 1	DNAJA1	1.42	1.77	1.96078	1.66667	1.70436	1.6625	1.79523	1.72886
R.TIVITSHPGQIVK.H [283, 295] (rank 1)	IPI00012535	DnaJ homolog subfamily A member 1	DNAJA1	1.74	1.72	1.88679	1.66667	1.75336
K.EYHPDKNPNAGDK.F [33, 45] (missed 1) (rank 3)	IPI00032406	DnaJ homolog subfamily A member 2	DNAJA2	1.23	1.51	0.970874	1.03093	1.18545	0.873333	1.02072	0.947028
K.EHEVFQR.D [255, 261] (rank 2)	IPI00032406	DnaJ homolog subfamily A member 2	DNAJA2	0.8	0.62	0.961538	1.1236	0.876283
K.LSELEDLLPSRPEVPNIIGETEEVELQEFDSTR.G [347, 379] (rank 1)	IPI00032406	DnaJ homolog subfamily A member 2	DNAJA2	0.26	0.82	0.787402	1.25	0.77935
R.EAGEDEEGFLSK.L [461, 472] (rank 1)	IPI00294610	Isoform 1 of DnaJ homolog subfamily A member 3, mitochondrial	DNAJA3	1.03		0.952381		0.99119	1.38333	1.36833	1.37583
R.DGADIHSDLFISIAQALLGGTAR.A [341, 363] (rank 2)	IPI00179187	Isoform 2 of DnaJ homolog subfamily A member 3, mitochondrial	DNAJA3	1.65	1.47	1.88679	1.26582	1.56815
K.NVVHQLSVTLEDLYNGVTK.K [21, 39] (rank 2)	IPI00383360	DnaJ (Hsp40) homolog, subfamily A, member 4, isoform CRA_a	DNAJA4	1.81	1.6	0.961538	0.847458	1.30475	1.705	0.904498	1.30475
R.GASDEEIKR.A [13, 21] (missed 1) (rank 1)	IPI00015947	DnaJ homolog subfamily B member 1	DNAJB1	2.35	2.65	2.43902	2.32558	2.44115	2.52	2.32137	2.42069
K.DKPHNIFK.R [240, 247] (rank 2)	IPI00015947	DnaJ homolog subfamily B member 1	DNAJB1	1.68	3.4	2.7027	1.81818	2.40022
R.FQMTQEVVCDECPNVK.L [184, 199] (rank 3)	IPI00008454	DnaJ homolog subfamily B member 11	DNAJB11	0.83	0.95	0.8	0.699301	0.819825	0.846667	0.779736	0.813202
K.GSLIITFDVDFPK.E [315, 327] (rank 2)	IPI00008454	DnaJ homolog subfamily B member 11	DNAJB11	0.76		0.757576	0.862069	0.793215
K.MGTPSCSR.L [391, 398] (rank 1)	IPI00014400	dnaJ homolog subfamily B member 12	DNAJB12	1.42	0.93	0.793651	0.833333	0.994246	1.175	0.813492	0.994246
K.LYPLPSAR.A [36, 43] (rank 1)	IPI00178504	Isoform 1 of DnaJ homolog subfamily B member 14	DNAJB14	0.98		1.38889		1.18444	0.98	1.38889	1.18444
R.AEAGSGGPGFTFTFR.S [82, 96] (rank 1)	IPI00220102	Isoform 3 of DnaJ homolog subfamily B member 2	DNAJB2	1.26	1.36	1.35135	0.869565	1.21023	1.31	1.11046	1.21023
R.DGSNIIYTAK.I [245, 254] (rank 1)	IPI00003848	DnaJ homolog subfamily B member 4	DNAJB4	2.23	2.73	2.5641	2.63158	2.53892	2.48	2.59784	2.53892
R.APGPWDPLASAAGLK.E [287, 301] (rank 1)	IPI00024523	Isoform A of DnaJ homolog subfamily B member 6	DNAJB6	1.61	1.86	1.81818	1.78571	1.76847	1.735	1.80195	1.76847
K.DSVTCSPGMVR.L [375, 385] (rank 3)	IPI00074870	DnaJ homolog subfamily C member 1	DNAJC1	0.79	0.77	1.02041	1.25	0.957602	0.78	1.1352	0.957602
K.GVNSYPSLFIFR.S [196, 207] (rank 3)	IPI00293260	Isoform 1 of DnaJ homolog subfamily C member 10	DNAJC10	1.08		0.877193		0.978596	1.2925	0.729656	1.01108
K.GGDCLTSQTR.L [266, 275] (rank 2)	IPI00293260	Isoform 1 of DnaJ homolog subfamily C member 10	DNAJC10	1.27		0.645161		0.957581
K.ILYDILAFAK.E [438, 447] (rank 1)	IPI00293260	Isoform 1 of DnaJ homolog subfamily C member 10	DNAJC10	1.34	1.48	0.763359	0.632911	1.05407
R.GLEMEGWEVVER.R [46, 57] (rank 2)	IPI00027984	Putative uncharacterized protein	DNAJC11	1.09	0.98	0.854701	0.819672	0.936093	1.035	0.837186	0.936093
R.QGNAPVASGR.Y [410, 419] (rank 2)	IPI00158847	DnaJ homolog subfamily C member 14	DNAJC14	2.7		2.17391		2.43696	2.7	2.17391	2.43696
R.EAALILGVSPTANK.G [61, 74] (rank 4)	IPI00304306	Mitochondrial import inner membrane translocase subunit TIM14	DNAJC19	1.43		0.884956		1.15748	1.34333	0.742735	1.04303
K.DLLEGQAK.K [107, 114] (rank 1)	IPI00304306	Mitochondrial import inner membrane translocase subunit TIM14	DNAJC19	1.36	1.24	0.689655	0.653595	0.985812
K.QIEEINEQIR.K [413, 422] (rank 2)	IPI00830108	Isoform 1 of DnaJ homolog subfamily C member 2	DNAJC2	0.81	1	0.862069	0.731529	0.850899	0.982222	0.85728	0.919751
K.DNFFEVFTPVFER.N [175, 187] (rank 3)	IPI00455199	Isoform 2 of DnaJ homolog subfamily C member 2	DNAJC2	1.6	0.91	0.558659	0.925926	0.998646
K.EHGVVPQADNATPSER.F [474, 489] (rank 2)	IPI00455199	Isoform 2 of DnaJ homolog subfamily C member 2	DNAJC2	0.79	0.91	1.16279	0.892857	0.938912
K.NQDHYAVLGLGHVR.Y [85, 98] (rank 3)	IPI00448317	DNAJC2 19 kDa protein	DNAJC2	0.98	0.98	0.787402	1.03093	0.944582
K.AAGEPIKEGDNDYFTCITK.G [124, 142] (missed 1) (rank 2)	IPI00448317	DNAJC2 19 kDa protein	DNAJC2	0.86		0.763359		0.811679
K.VDPEDTNLNQDSAK.E [411, 424] (rank 1)	IPI00142716	Isoform 1 of DnaJ homolog subfamily C member 21	DNAJC21	0.73	0.7	0.75188	0.689655	0.717884	0.715	0.720767	0.717884
938.1344+++ (dotp 0.44, total ratio 0.66)	IPI00027909	Isoform 1 of DnaJ homolog subfamily C member 25	DNAJC25	1.32		1.51515		1.41758	1.32	1.51515	1.41758
K.MDFTAAR.L [101, 107] (rank 1)	IPI00006713	DnaJ homolog subfamily C member 3	DNAJC3	0.87	0.68	1.19048	1.28205	1.00563	0.803333	1.38535	1.09434
K.LDEAEDDFKK.V [120, 129] (missed 1) (rank 2)	IPI00006713	DnaJ homolog subfamily C member 3	DNAJC3	0.87	0.69	2	1.33333	1.22333
K.DEKPVEAIR.V [318, 326] (rank 3)	IPI00006713	DnaJ homolog subfamily C member 3	DNAJC3	0.95	0.76	1.13636	1.36986	1.05406
K.NATSDDIKK.S [24, 32] (missed 1) (rank 2)	IPI00023780	Isoform 2 of DnaJ homolog subfamily C member 5	DNAJC5	0.99		0.952381		0.97119	0.866667	0.947889	0.907278
K.YHPDKNPDNPEAADK.F [41, 55] (missed 1) (rank 1)	IPI00023780	Isoform 2 of DnaJ homolog subfamily C member 5	DNAJC5	0.89	0.72	0.943396		0.851132
R.NMYNWLLQNPK.N [203, 213] (rank 2)	IPI00184119	Isoform 2 of Putative tyrosine-protein phosphatase auxilin	DNAJC6	1.02		0.990099		1.00505	1.02	0.990099	1.00505
R.MDSTNADALYVR.G [204, 215] (rank 1)	IPI00329629	DnaJ homolog subfamily C member 7	DNAJC7	1.3	1	1.5625	1.47059	1.33327	1.0875	1.71583	1.40166
K.AVQFFVQALR.M [228, 237] (rank 2)	IPI00329629	DnaJ homolog subfamily C member 7	DNAJC7	0.93	1.12	2.38095	1.44928	1.47006
K.AFEAVDK.A [98, 104] (rank 3)	IPI00003438	DnaJ homolog subfamily C member 8	DNAJC8	0.67	0.74	1.20482	0.884956	0.874944	0.99	1.05545	1.02273
K.EYVEHTVK.E [127, 134] (rank 1)	IPI00003438	DnaJ homolog subfamily C member 8	DNAJC8	1.13	1.42	0.833333	1.2987	1.17051
K.VSLQVHPDR.V [37, 45] (rank 1)	IPI00154975	DnaJ homolog subfamily C member 9	DNAJC9	0.65	0.61	1	0.568182	0.707045	0.713333	0.788729	0.751031
K.GSEEELADIK.Q [121, 130] (rank 2)	IPI00154975	DnaJ homolog subfamily C member 9	DNAJC9	0.73	0.74	0.675676	0.645161	0.697709
K.ELGLDEGVDSLK.A [197, 208] (rank 1)	IPI00014718	RcDNAJ9 (Fragment)	DNAJC9	0.72	0.83	0.925926	0.917431	0.848339
K.KPAAAAAPGTAEK.L [22, 34] (rank 2)	IPI00032140	Serpin H1	HSP47	1.72	1.75	1.5873	1.47059	1.63197	1.615	1.49598	1.55549
K.HLAGLGLTEAIDK.N [319, 331] (rank 3)	IPI00032140	Serpin H1	HSP47	1.62	1.5	1.5873	1.49254	1.54996
K.DLYLASVFHATAFELDTDGNPFDQDIYGR.E [344, 372] (rank 1)	IPI00032140	Serpin H1	HSP47	1.61	1.49	1.44928	1.38889	1.48454
K.ELHINLIPNKQDR.T [196, 208] (missed 1) (rank 1)	IPI00382470	Isoform 2 of Heat shock protein HSP 90-alpha	HSP90AA1	1.65	1.79	1.5625	1.40845	1.60274	1.6375	1.57366	1.60558
R.NPDDITNEEYGEFYK.S [421, 435] (rank 2)	IPI00382470	Isoform 2 of Heat shock protein HSP 90-alpha	HSP90AA1	1.82	1.53	1.36986	1.63934	1.5898
R.YYTSASGDEMVSLK.D [586, 599] (rank 4)	IPI00382470	Isoform 2 of Heat shock protein HSP 90-alpha	HSP90AA1	1.58	1.31	1.72414	2	1.65353
K.HLEINPDHSIIETLR.Q [754, 768] (rank 3)	IPI00382470	Isoform 2 of Heat shock protein HSP 90-alpha	HSP90AA1	1.74	1.68	1.36986	1.51515	1.57625
K.STYGWTANMER.I [289, 299] (rank 2)	IPI00555957	Putative heat shock protein HSP 90-alpha A4	HSP90AA4P	1.41	1.16	1.88679	2	1.6142	1.285	1.9434	1.6142
R.ADHGEPIGR.G [168, 176] (rank 1)	IPI00414676	Heat shock protein HSP 90-beta	HSP90AB1	1.6	1.6	1.16279	1.04167	1.35111	1.46	1.18249	1.32124
R.YHTSQSGDEMTSLSEYVSR.M [456, 474] (rank 3)	IPI00414676	Heat shock protein HSP 90-beta	HSP90AB1	1.51	1.41	1.25	1.17647	1.33662
K.HLEINPDHPIVETLR.Q [624, 638] (rank 2)	IPI00414676	Heat shock protein HSP 90-beta	HSP90AB1	1.34	1.62	1.35135	0.925926	1.30932
K.DLVVLLFETALLSSGFSLEDPQTHSNR.I [652, 678] (rank 4)	IPI00414676	Heat shock protein HSP 90-beta	HSP90AB1	1.82	0.78	1.16279	1.38889	1.28792
-.MSLIINTFYSNK.E [0, 11] (rank 2)	IPI00555565	Putative heat shock protein HSP 90-beta 4	HSP90AB4P	1.61	1.34	1.40845	1.17647	1.38373	1.405	1.33168	1.36834
K.GFEVIYMSEPIDEYCVQQLK.E [414, 433] (rank 1)	IPI00555565	Putative heat shock protein HSP 90-beta 4	HSP90AB4P	1.33	1.34	1.40845	1.33333	1.35295
K.GVVDSDDLPLNVSR.E [434, 447] (rank 1)	IPI00027230	HSP90B1 Endoplasmin	HSP90B1	1.18	1.03	0.746269	1.04167	0.999484	1.05	0.871475	0.960737
R.FQSSHHPTDITSLDQYVER.M [511, 529] (rank 2)	IPI00027230	HSP90B1 Endoplasmin	HSP90B1	1.07	0.92	0.884956	0.813008	0.921991
K.LLQDFFDGR.D [293, 301] (rank 1)	IPI00911039	cDNA FLJ54408, highly similar to Heat shock 70 kDa protein 1	HSPA1	17.05	17.93	14.2857	13.3333	15.6498	18.3157	24.744	21.5299
K.HWPFQVINDGDKPK.V [88, 101] (rank 3)	IPI00304925	Heat shock 70 kDa protein 1	HSPA1	29.95		100		64.975
R.LVNHFVEEFKR.K [236, 246] (missed 1) (rank 2)	IPI00304925	Heat shock 70 kDa protein 1	HSPA1	12.34	16.18	7.69231	12.5	12.1781
K.SAVEDEGLK.G [550, 558] (rank 1)	IPI00304925	Heat shock 70 kDa protein 1	HSPA1	15.34	19.42	14.2857	11.1111	15.0392
K.TPTTILLTPER.K [98, 108] (rank 2)	IPI00011932	Heat shock 70 kDa protein 12A	HSPA12A	0.89	1.77	1.19048	1.38889	1.30984	1.33	1.28968	1.30984
R.YEIDTGEETK.F [99, 108] (rank 2)	IPI00292499	Heat shock 70 kDa protein 14	HSPA14	0.7	0.74	0.884956	0.847458	0.793103	0.72	0.866207	0.793103
K.EIAEAYLGGK.V [129, 138] (rank 2)	IPI00007702	Heat shock-related 70 kDa protein 2	HSPA2	1.48	1.52	1.5873	1.23457	1.45547	1.5325	1.2719	1.4022
K.DAGTITGLNVLR.I [160, 171] (rank 1)	IPI00007702	Heat shock-related 70 kDa protein 2	HSPA2	1.69	1.44	1.19048	1.07527	1.34894
K.KMDQPPQAK.K [559, 567] (missed 1) (rank 2)	IPI00002966	Heat shock 70 kDa protein 4	HSPA4	1.1		1.07527		1.08763	1.20333	1.07935	1.14134
K.VEPPKEEQK.N [789, 797] (missed 1) (rank 1)	IPI00002966	Heat shock 70 kDa protein 4	HSPA4	1.36	1.15	1	1.16279	1.1682
K.HWPFMVVNDAGR.P [88, 99] (rank 1)	IPI00003865	Isoform 1 of Heat shock cognate 71 kDa protein	HSPA8	1.83	1.59	1.63934	1.75439	1.70343	1.8375	1.72048	1.77899
K.SFYPEEVSSMVLTK.M [112, 125] (rank 4)	IPI00003865	Isoform 1 of Heat shock cognate 71 kDa protein	HSPA8	2.23	1.51	1.49254	1.96078	1.79833
K.SQIHDIVLVGGSTR.I [328, 341] (rank 2)	IPI00003865	Isoform 1 of Heat shock cognate 71 kDa protein	HSPA8	1.72	1.9	1.92308	1.72414	1.8168
K.QTQTFTTYSDNQPGVLIQVYEGER.A [423, 446] (rank 3)	IPI00003865	Isoform 1 of Heat shock cognate 71 kDa protein	HSPA8	2.22	1.7	1.51515	1.75439	1.79738
R.RYDDPEVQK.D [126, 134] (missed 1) (rank 3)	IPI00007765	Stress-70 protein, mitochondrial	HSPA9	0.81		1.16279	0.884956	0.952582	1.04333	0.989224	1.01628
K.ETAENYLGHTAK.N [175, 186] (rank 1)	IPI00007765	Stress-70 protein, mitochondrial	HSPA9	1.17	0.97	1.03093	1	1.04273
R.AQFEGIVTDLIR.R [348, 359] (rank 5)	IPI00007765	Stress-70 protein, mitochondrial	HSPA9	0.81	1.36	0.961538	0.877193	1.00218
K.YAEEDRR.K [567, 573] (missed 1) (rank 2)	IPI00007765	Stress-70 protein, mitochondrial	HSPA9	1.23	0.97	0.769231	1.20482	1.04351
K.ERVEAVNMAEGIIHDTETK.M [576, 594] (missed 1) (rank 4)	IPI00007765	Stress-70 protein, mitochondrial	HSPA9	1.04	1.03	0.877193	1.1236	1.0177
R.VPFSLLR.G [5, 11] (rank 5)	IPI00025512	Heat shock protein beta-1	HSPB1	2.16	3.06	1.5873	1.40845	2.05394	2.803	1.58506	2.19403
R.LFDQAFGLPR.L [27, 36] (rank 3)	IPI00025512	Heat shock protein beta-1	HSPB1	2.77	3.49	1.40845	1.33333	2.25045
R.VSLDVNHFAPDELTVK.T [96, 111] (rank 2)	IPI00025512	Heat shock protein beta-1	HSPB1	2.97	2.35	1.66667	2	2.24667
K.DGVVEITGK.H [114, 122] (rank 4)	IPI00025512	Heat shock protein beta-1	HSPB1	2.45	2.96	1.72414	1.38889	2.13076
K.LATQSNEITIPVTFESR.A [171, 187] (rank 1)	IPI00025512	Heat shock protein beta-1	HSPB1	2.66	3.16	1.81818	1.51515	2.28833
K.QQEGGIVSK.N [128, 136] (rank 1)	IPI00007264	Heat shock protein beta-8	HSPB8	1.31		1.42857		1.36929
R.YLEAGAAGLR.W [198, 207] (rank 1)	IPI00100748	cDNA FLJ55382, highly similar to Hsp70-binding protein 1	HSPBP1	0.9		1.11111		1.00556	0.9775	0.996837	0.987169
R.TEHSPFHEHVLGALCSLVTDFPQGVR.E [328, 353] (rank 3)	IPI00100748	cDNA FLJ55382, highly similar to Hsp70-binding protein 1	HSPBP1	1.13		0.970874		1.05044
K.LLQTCFSSPADDSMDR.- [389, 404] (rank 2)	IPI00100748	cDNA FLJ55382, highly similar to Hsp70-binding protein 1	HSPBP1	0.91	0.97	1.02041	0.884956	0.946341
R.SYGNSSDSR.Y [50, 58] (rank 2)	IPI00428100	Selenoprotein K	HSPC030	0.41		0.877193		0.643596	0.545	1.65811	1.10155
R.GPPGNPPR.R [64, 71] (rank 1)	IPI00428100	Selenoprotein K	HSPC030	0.68		2.43902		1.55951
R.HPSTNSLLR.E [32, 40] (rank 1)	IPI00023064	NADH dehydrogenase [ubiquinone] 1 alpha subcomplex assembly factor 4	HSPC125	0.93	0.9	1.04167	0.8	0.917917	0.9875	0.884176	0.935838
R.EQISLYPEVK.G [41, 50] (rank 2)	IPI00023064	NADH dehydrogenase [ubiquinone] 1 alpha subcomplex assembly factor 4	HSPC125	0.96	1.16	0.840336	0.854701	0.953759
K.CEFQDAYVLLSEK.K [236, 248] (rank 2)	IPI00784154	60 kDa heat shock protein, mitochondrial	HSPD1	1.35	1.24	1.17647	1.19048	1.23924	1.23438	1.30317	1.26877
R.KPLVIIAEDVDGEALSTLVLNR.L [268, 289] (rank 1)	IPI00784154	60 kDa heat shock protein, mitochondrial	HSPD1	1.19	1.08	1.26582	1.40845	1.23607
K.DMAIATGGAVFGEEGLTLNLEDVQPHDLGK.V [314, 343] (rank 4)	IPI00784154	60 kDa heat shock protein, mitochondrial	HSPD1	1	1.07	1.81818	1.26582	1.2885
K.NAGVEGSLIVEK.I [481, 492] (rank 3)	IPI00784154	60 kDa heat shock protein, mitochondrial	HSPD1	1.03	1.4	1.47059	1.08696	1.24689
K.VGEVIVTK.D [29, 36] (rank 4)	IPI00076042	Short heat shock protein 60 Hsp60s2	HSPD1	1.23	1.31	1.5625	1.19048	1.32324
K.DDAMLLK.G [37, 43] (rank 2)	IPI00076042	Short heat shock protein 60 Hsp60s2	HSPD1	1.59	1.18	1.11111	1.38889	1.3175
R.VTDALNATR.A [105, 113] (rank 3)	IPI00076042	Short heat shock protein 60 Hsp60s2	HSPD1	1.1	1.25	1.5625	1.08696	1.24986
R.CIPALDSLTPANEDQK.I [131, 146] (rank 1)	IPI00076042	Short heat shock protein 60 Hsp60s2	HSPD1	1.12	1.61	1.23457	1.03093	1.24887
K.VLLPEYGGTK.V [70, 79] (rank 1)	IPI00220362	10 kDa heat shock protein, mitochondrial	HSPE1	1.48	1.43	1.5625	1.40845	1.47024	1.73333	2.08654	1.90994
K.NQQITHANNTVSNFK.R [53, 67] (rank 2)	IPI00218993	Isoform Beta of Heat shock protein 105 kDa	HSPH1	1.87	1.5	2.77778	2.85714	2.25123	1.8725	2.38707	2.12979
K.VEDVSAVEIVGGATR.I [331, 345] (rank 1)	IPI00218993	Isoform Beta of Heat shock protein 105 kDa	HSPH1	2.04	2.08	2.12766	1.78571	2.00834

## Sheet: 17-DMAG
Peptide	IPI	Gene Full Name	Gene Name	Peptide Ratio (17-DMAG/DMSO), Forward SILAC	Peptide Ratio (17-DMAG/DMSO), Forward-2 SILAC	Peptide Ratio (17-DMAG/DMSO), Reverse SILAC	Peptide Ratio (17-DMAG/DMSO), Reverse-2 SILAC	Average Peptide Ratio (17-DMAG/DMSO)	Protein Ratio (17-DMAG/DMSO), Forward SILAC	Protein Ratio (17-DMAG/DMSO), Reverse SILAC	Average Protein Ratio (17-DMAG/DMSO)
K.QISQAYEVLSDAK.K [46, 58] (rank 2)	IPI00012535	DnaJ homolog subfamily A member 1	DNAJA1	1.81	2.15	2.7027	2.32558	2.24707	1.9825	2.62719	2.30485
R.TIVITSHPGQIVK.H [283, 295] (rank 1)	IPI00012535	DnaJ homolog subfamily A member 1	DNAJA1	1.83	2.14	2.7027	2.77778	2.36262
K.EYHPDKNPNAGDK.F [33, 45] (missed 1) (rank 3)	IPI00032406	DnaJ homolog subfamily A member 2	DNAJA2	1.58	1.32	1.49254	1.28205	1.41865	1.22667	1.32702	1.27685
K.EHEVFQR.D [255, 261] (rank 2)	IPI00032406	DnaJ homolog subfamily A member 2	DNAJA2	1.05	1	1.23457	1.38889	1.16836
K.LSELEDLLPSRPEVPNIIGETEEVELQEFDSTR.G [347, 379] (rank 1)	IPI00032406	DnaJ homolog subfamily A member 2	DNAJA2	1.43	0.98	1.28205	1.28205	1.24353
R.EAGEDEEGFLSK.L [461, 472] (rank 1)	IPI00294610	Isoform 1 of DnaJ homolog subfamily A member 3, mitochondrial	DNAJA3	1.34	1.35	2.32558	1.28205	1.57441	1.33	1.64114	1.48557
R.DGADIHSDLFISIAQALLGGTAR.A [341, 363] (rank 2)	IPI00179187	Isoform 2 of DnaJ homolog subfamily A member 3, mitochondrial	DNAJA3	1.3		1.31579		1.30789
K.NVVHQLSVTLEDLYNGVTK.K [21, 39] (rank 2)	IPI00383360	DnaJ (Hsp40) homolog, subfamily A, member 4, isoform CRA_a	DNAJA4	1.89	2.73	1.42857	1.63934	1.92198	2.31	1.53396	1.92198
R.GASDEEIKR.A [13, 21] (missed 1) (rank 1)	IPI00015947	DnaJ homolog subfamily B member 1	DNAJB1	2.91	3.81	4.7619	9.09091	5.1432	2.82	6.54654	4.68327
K.DKPHNIFK.R [240, 247] (rank 2)	IPI00015947	DnaJ homolog subfamily B member 1	DNAJB1	2.17	2.39	4	8.33333	4.22333
K.LALQLHPDR.N [47, 55] (rank 1)	IPI00008454	DnaJ homolog subfamily B member 11	DNAJB11	6.19		1.1236		3.6568	3.08333	1.25052	2.16693
R.FQMTQEVVCDECPNVK.L [184, 199] (rank 3)	IPI00008454	DnaJ homolog subfamily B member 11	DNAJB11	1.59	1.47	1.40845	1.21951	1.42199
R.GASDEDLKK.A [153, 161] (missed 1) (rank 2)	IPI00014400	dnaJ homolog subfamily B member 12	DNAJB12	1.36		4.7619		3.06095	1.36	4.7619	3.06095
K.LYPLPSAR.A [36, 43] (rank 1)	IPI00178504	Isoform 1 of DnaJ homolog subfamily B member 14	DNAJB14	3.78		1.40845		2.59423	3.78	1.40845	2.59423
R.AEAGSGGPGFTFTFR.S [82, 96] (rank 1)	IPI00220102	Isoform 3 of DnaJ homolog subfamily B member 2	DNAJB2	1.78	1.87	1.5873	1.23457	1.61797	1.825	1.41093	1.61797
R.DGSNIIYTAK.I [245, 254] (rank 1)	IPI00003848	DnaJ homolog subfamily B member 4	DNAJB4	6.09	5.64	4	4.7619	5.12298	5.865	4.38095	5.12298
R.APGPWDPLASAAGLK.E [287, 301] (rank 1)	IPI00024523	Isoform A of DnaJ homolog subfamily B member 6	DNAJB6	1.5	1.38	2.85714	3.125	2.21554	1.44	2.99107	2.21554
K.DSVTCSPGMVR.L [375, 385] (rank 3)	IPI00074870	DnaJ homolog subfamily C member 1	DNAJC1	1.21	1.02	1.1236	1.16279	1.1291	1.115	1.14319	1.1291
K.GVNSYPSLFIFR.S [196, 207] (rank 3)	IPI00293260	Isoform 1 of DnaJ homolog subfamily C member 10	DNAJC10	1.49		1.5625		1.52625	1.9425	1.76647	1.85449
K.GGDCLTSQTR.L [266, 275] (rank 2)	IPI00293260	Isoform 1 of DnaJ homolog subfamily C member 10	DNAJC10	1.85		1.63934		1.74467
K.ILYDILAFAK.E [438, 447] (rank 1)	IPI00293260	Isoform 1 of DnaJ homolog subfamily C member 10	DNAJC10	2.72	1.71	1.53846	2.32558	2.07351
R.GLEMEGWEVVER.R [46, 57] (rank 2)	IPI00027984	DNAJC11 Putative uncharacterized protein	DNAJC11	1.35	1.15	1.19048	1.26582	1.23907	1.25	1.22815	1.23907
R.LHLFASEQR.E [178, 186] (rank 2)	IPI00307259	DnaJ homolog subfamily C member 13	DNAJC13	1.18	0.93	1.42857	1.04167	1.14506	1.055	1.23512	1.14506
K.SSDLDLFR.V [280, 287] (rank 1)	IPI00158847	DnaJ homolog subfamily C member 14	DNAJC14	1.87		2.12766		1.99883	1.87	2.12766	1.99883
R.TLEQEIER.L [122, 129] (rank 2)	IPI00018798	DnaJ homolog subfamily C member 17	DNAJC17	1.61		2		1.805	1.61	2	1.805
R.EAALILGVSPTANK.G [61, 74] (rank 4)	IPI00304306	Mitochondrial import inner membrane translocase subunit TIM14	DNAJC19	1.22	1.63	1.92308	1.1236	1.47417	1.425	1.52334	1.47417
K.QIEEINEQIR.K [413, 422] (rank 2)	IPI00830108	Isoform 1 of DnaJ homolog subfamily C member 2	DNAJC2	1.05	1.4	1.53846	0.961538	1.2375	1.08	1.27559	1.17779
K.DNFFEVFTPVFER.N [175, 187] (rank 3)	IPI00455199	Isoform 2 of DnaJ homolog subfamily C member 2	DNAJC2	0.91	0.96	1.36986	1.31579	1.13891
K.EHGVVPQADNATPSER.F [474, 489] (rank 2)	IPI00455199	Isoform 2 of DnaJ homolog subfamily C member 2	DNAJC2	1.22	0.94	1.08696	1.28205	1.13225
K.NQDHYAVLGLGHVR.Y [85, 98] (rank 3)	IPI00448317	DNAJC2 19 kDa protein	DNAJC2	1.27		1.2987		1.28435
K.AAGEPIKEGDNDYFTCITK.G [124, 142] (missed 1) (rank 2)	IPI00448317	DNAJC2 19 kDa protein	DNAJC2	0.89		1.35135		1.12068
K.VDPEDTNLNQDSAK.E [411, 424] (rank 1)	IPI00142716	Isoform 1 of DnaJ homolog subfamily C member 21	DNAJC21	0.82	0.84	1.33333	1.40845	1.10045	0.83	1.37089	1.10045
R.TPQSAEEAFLLVATAYETLKDEETR.K [92, 116] (missed 1) (rank 2)	IPI00027909	Isoform 1 of DnaJ homolog subfamily C member 25	DNAJC25	0.89		1.23457		1.06228	0.89	1.23457	1.06228
K.MDFTAAR.L [101, 107] (rank 1)	IPI00006713	DnaJ homolog subfamily C member 3	DNAJC3	1.02	1.25	3.0303	2.94118	2.06037	1.652	2.72627	2.18913
K.LDEAEDDFKK.V [120, 129] (missed 1) (rank 2)	IPI00006713	DnaJ homolog subfamily C member 3	DNAJC3	2.75	1.31	2.63158	2.7027	2.34857
K.DEKPVEAIR.V [318, 326] (rank 3)	IPI00006713	DnaJ homolog subfamily C member 3	DNAJC3	1.93		2.32558		2.12779
K.NATSDDIKK.S [24, 32] (missed 1) (rank 2)	IPI00023780	Isoform 2 of DnaJ homolog subfamily C member 5	DNAJC5	3.05		1.14943		2.09971	2.85	1.16995	2.00998
K.YHPDKNPDNPEAADK.F [41, 55] (missed 1) (rank 1)	IPI00023780	Isoform 2 of DnaJ homolog subfamily C member 5	DNAJC5	2.65		1.19048		1.92024
R.NMYNWLLQNPK.N [203, 213] (rank 2)	IPI00184119	Isoform 2 of Putative tyrosine-protein phosphatase auxilin	DNAJC6	0.81	1.51	1.49254	0.847458	1.165	1.16	1.17	1.165
R.MDSTNADALYVR.G [204, 215] (rank 1)	IPI00329629	DnaJ homolog subfamily C member 7	DNAJC7	1.49	1.12	2.22222	2.32558	1.78945	1.3725	2.12686	1.74968
K.AVQFFVQALR.M [228, 237] (rank 2)	IPI00329629	DnaJ homolog subfamily C member 7	DNAJC7	1.53	1.35	1.78571	2.17391	1.70991
K.AFEAVDK.A [98, 104] (rank 3)	IPI00003438	DnaJ homolog subfamily C member 8	DNAJC8	0.89		2.04082		1.46541	1.23	1.84008	1.53504
K.EYVEHTVK.E [127, 134] (rank 1)	IPI00003438	DnaJ homolog subfamily C member 8	DNAJC8	1.57		1.63934		1.60467
K.VSLQVHPDR.V [37, 45] (rank 1)	IPI00154975	DnaJ homolog subfamily C member 9	DNAJC9	0.71	0.74	1.2987	1.49254	1.06031	0.915	1.28258	1.09879
K.GSEEELADIK.Q [121, 130] (rank 2)	IPI00154975	DnaJ homolog subfamily C member 9	DNAJC9	1.25	0.9	0.934579	1.38889	1.11837
K.ELGLDEGVDSLK.A [197, 208] (rank 1)	IPI00014718	RcDNAJ9 (Fragment)	DNAJC9	0.97	0.92	1.2987	1.28205	1.11769
K.NQQITHANNTVSNFK.R [53, 67] (rank 2)	IPI00218993	Isoform Beta of Heat shock protein 105 kDa	HSP105	2.51	2.16	3.44828	3.57143	2.92243	2.4775	3.05913	2.76831
K.VEDVSAVEIVGGATR.I [331, 345] (rank 1)	IPI00218993	Isoform Beta of Heat shock protein 105 kDa	HSP105	2.39	2.85	2.77778	2.43902	2.6142
K.KPAAAAAPGTAEK.L [22, 34] (rank 2)	IPI00032140	Serpin H1	HSP47	2.67	2.52	2.5	2.22222	2.47806	2.265	2.22591	2.24545
K.HLAGLGLTEAIDK.N [319, 331] (rank 3)	IPI00032140	Serpin H1	HSP47	2.03	1.63	2.38095	2.43902	2.11999
K.DLYLASVFHATAFELDTDGNPFDQDIYGR.E [344, 372] (rank 1)	IPI00032140	Serpin H1	HSP47	2.08	2.66	2.17391	1.63934	2.13831
K.ELHINLIPNKQDR.T [196, 208] (missed 1) (rank 1)	IPI00382470	Isoform 2 of Heat shock protein HSP 90-alpha	HSP90AA1	1.89	2.08	2.7027	2.27273	2.23636	1.9025	2.55803	2.23027
R.NPDDITNEEYGEFYK.S [421, 435] (rank 2)	IPI00382470	Isoform 2 of Heat shock protein HSP 90-alpha	HSP90AA1	2.13	1.92	2.32558	2.7027	2.26957
R.YYTSASGDEMVSLK.D [586, 599] (rank 4)	IPI00382470	Isoform 2 of Heat shock protein HSP 90-alpha	HSP90AA1	1.82	1.47	2.63158	3.22581	2.28685
K.HLEINPDHSIIETLR.Q [754, 768] (rank 3)	IPI00382470	Isoform 2 of Heat shock protein HSP 90-alpha	HSP90AA1	1.94	1.97	2.22222	2.38095	2.12829
K.STYGWTANMER.I [289, 299] (rank 2)	IPI00555957	Putative heat shock protein HSP 90-alpha A4	HSP90AA4P	1.61	1.5	2.43902	2.77778	2.0817	1.555	2.6084	2.0817
-.MDSCDELIPEYLNFIR.G [0, 15] (rank 1)	IPI00515119	Heat shock protein 90kDa alpha (Cytosolic), class B member 1	HSP90AB1	2.86		2.5		2.68	1.9475	1.88197	1.91474
R.ADHGEPIGR.G [168, 176] (rank 1)	IPI00414676	Heat shock protein HSP 90-beta	HSP90AB1	1.9	1.77	1.66667	1.5625	1.72479
R.YHTSQSGDEMTSLSEYVSR.M [456, 474] (rank 3)	IPI00414676	Heat shock protein HSP 90-beta	HSP90AB1	1.62	1.69	1.96078	1.88679	1.78939
K.HLEINPDHPIVETLR.Q [624, 638] (rank 2)	IPI00414676	Heat shock protein HSP 90-beta	HSP90AB1	1.53	2.17	2.04082	1.51515	1.81399
K.DLVVLLFETALLSSGFSLEDPQTHSNR.I [652, 678] (rank 4)	IPI00414676	Heat shock protein HSP 90-beta	HSP90AB1	2.04		1.92308		1.98154
-.MSLIINTFYSNK.E [0, 11] (rank 2)	IPI00555565	Putative heat shock protein HSP 90-beta 4	HSP90AB4P	1.74	2.09	2.22222	1.92308	1.99382	1.745	2.16006	1.95253
K.GFEVIYMSEPIDEYCVQQLK.E [414, 433] (rank 1)	IPI00555565	Putative heat shock protein HSP 90-beta 4	HSP90AB4P	1.59	1.56	2.27273	2.22222	1.91124
K.GVVDSDDLPLNVSR.E [434, 447] (rank 1)	IPI00027230	HSP90B1 Endoplasmin	HSP90B1	2.23	1.44	1.78571	2.38095	1.95917	1.8325	2.00642	1.91946
R.FQSSHHPTDITSLDQYVER.M [511, 529] (rank 2)	IPI00027230	HSP90B1 Endoplasmin	HSP90B1	1.79	1.87	2.04082	1.81818	1.87975
K.LLQDFFDGR.D [293, 301] (rank 1)	IPI00911039	cDNA FLJ54408, highly similar to Heat shock 70 kDa protein 1	HSPA1	26.68	21.06	25	25	24.435	24.7257	32.9932	28.8595
K.HWPFQVINDGDKPK.V [88, 101] (rank 3)	IPI00304925	Heat shock 70 kDa protein 1	HSPA1	27.03		100		63.515
R.LVNHFVEEFKR.K [236, 246] (missed 1) (rank 2)	IPI00304925	Heat shock 70 kDa protein 1	HSPA1	26.6	25.78	14.2857	25	22.9164
K.SAVEDEGLK.G [550, 558] (rank 1)	IPI00304925	Heat shock 70 kDa protein 1	HSPA1	23.57	22.36	25	16.6667	21.8992
K.TPTTILLTPER.K [98, 108] (rank 2)	IPI00011932	Heat shock 70 kDa protein 12A	HSPA12A	1.39	0.83	2.04082	1.14943	1.35256	1.11	1.59512	1.35256
R.YEIDTGEETK.F [99, 108] (rank 2)	IPI00292499	Heat shock 70 kDa protein 14	HSPA14	0.86	0.89	1.40845	1.38889	1.13683	0.875	1.39867	1.13683
K.EIAEAYLGGK.V [129, 138] (rank 2)	IPI00007702	Heat shock-related 70 kDa protein 2	HSPA2	1.21	1.2	2.38095	1.35135	1.53558	1.485	1.54934	1.51717
K.DAGTITGLNVLR.I [160, 171] (rank 1)	IPI00007702	Heat shock-related 70 kDa protein 2	HSPA2	1.62	1.59	1.33333	1.47059	1.50348
K.CQEVINWLDR.N [576, 585] (rank 3)	IPI00007702	Heat shock-related 70 kDa protein 2	HSPA2	1.72	1.57	1.35135	1.40845	1.51245
K.VEPPKEEQK.N [789, 797] (missed 1) (rank 1)	IPI00002966	Heat shock 70 kDa protein 4	HSPA4	1.51	1.5	1.26582	2.17391	1.61243	1.505	1.71987	1.61243
K.HWPFMVVNDAGR.P [88, 99] (rank 1)	IPI00003865	Isoform 1 of Heat shock cognate 71 kDa protein	HSPA8	2.18	2.05	2.27273	2.77778	2.32013	2.165	2.37694	2.27097
K.SFYPEEVSSMVLTK.M [112, 125] (rank 4)	IPI00003865	Isoform 1 of Heat shock cognate 71 kDa protein	HSPA8	2.41	1.62	1.88679	2.63158	2.13709
K.SQIHDIVLVGGSTR.I [328, 341] (rank 2)	IPI00003865	Isoform 1 of Heat shock cognate 71 kDa protein	HSPA8	2.31	2.16	2.17391	2.27273	2.22916
K.QTQTFTTYSDNQPGVLIQVYEGER.A [423, 446] (rank 3)	IPI00003865	Isoform 1 of Heat shock cognate 71 kDa protein	HSPA8	2.51	2.08	2.22222	2.77778	2.3975
R.RYDDPEVQK.D [126, 134] (missed 1) (rank 3)	IPI00007765	Stress-70 protein, mitochondrial	HSPA9	1.16		1.75439		1.45719	1.3	1.55003	1.42502
K.ETAENYLGHTAK.N [175, 186] (rank 1)	IPI00007765	Stress-70 protein, mitochondrial	HSPA9	1.61	1.36	1.35135	1.33333	1.41367
R.AQFEGIVTDLIR.R [348, 359] (rank 5)	IPI00007765	Stress-70 protein, mitochondrial	HSPA9	1.15	1.47	1.69492	1.31579	1.40768
K.YAEEDRR.K [567, 573] (missed 1) (rank 2)	IPI00007765	Stress-70 protein, mitochondrial	HSPA9	1.28	1.31	1.26582	2.08333	1.48479
K.ERVEAVNMAEGIIHDTETK.M [576, 594] (missed 1) (rank 4)	IPI00007765	Stress-70 protein, mitochondrial	HSPA9	1.21	1.15	1.53846	1.6129	1.37784
R.VPFSLLR.G [5, 11] (rank 5)	IPI00025512	Heat shock protein beta-1	HSPB1	2.44	2.81	2.38095	2	2.40774	2.544	2.23307	2.38854
R.LFDQAFGLPR.L [27, 36] (rank 3)	IPI00025512	Heat shock protein beta-1	HSPB1	2.77	3.04	2.17391	1.92308	2.47675
R.VSLDVNHFAPDELTVK.T [96, 111] (rank 2)	IPI00025512	Heat shock protein beta-1	HSPB1	2.6	2.24	2.17391	2.63158	2.41137
K.DGVVEITGK.H [114, 122] (rank 4)	IPI00025512	Heat shock protein beta-1	HSPB1	2.27	2.4	2.32558	2.17391	2.29237
K.LATQSNEITIPVTFESR.A [171, 187] (rank 1)	IPI00025512	Heat shock protein beta-1	HSPB1	2.24	2.63	2.32558	2.22222	2.35445
K.QQEGGIVSK.N [128, 136] (rank 1)	IPI00007264	Heat shock protein beta-8	HSPB8	2.35		2.27273		2.31136	2.35	2.27273	2.31136
R.YLEAGAAGLR.W [198, 207] (rank 1)	IPI00100748	cDNA FLJ55382, highly similar to Hsp70-binding protein 1	HSPBP1	0.87		1.85185		1.36093	1.125	1.56275	1.34387
R.TEHSPFHEHVLGALCSLVTDFPQGVR.E [328, 353] (rank 3)	IPI00100748	cDNA FLJ55382, highly similar to Hsp70-binding protein 1	HSPBP1	1.37		1.63934		1.50467
K.LLQTCFSSPADDSMDR.- [389, 404] (rank 2)	IPI00100748	cDNA FLJ55382, highly similar to Hsp70-binding protein 1	HSPBP1	1.04	1.22	1.40845	1.35135	1.25495
R.SYGNSSDSR.Y [50, 58] (rank 2)	IPI00428100	Selenoprotein K	HSPC030	0.61		0.813008		0.711504	0.61	0.813008	0.711504
R.HPSTNSLLR.E [32, 40] (rank 1)	IPI00023064	NADH dehydrogenase [ubiquinone] 1 alpha subcomplex assembly factor 4	HSPC125	1.14	1.15	1.78571	1.38889	1.36615	1.3125	1.47471	1.39361
R.EQISLYPEVK.G [41, 50] (rank 2)	IPI00023064	NADH dehydrogenase [ubiquinone] 1 alpha subcomplex assembly factor 4	HSPC125	1.86	1.1	1.40845	1.31579	1.42106
K.CEFQDAYVLLSEK.K [236, 248] (rank 2)	IPI00784154	60 kDa heat shock protein, mitochondrial	HSPD1	1.56	1.48	1.63934	2.04082	1.68004	1.45188	1.84771	1.64979
R.KPLVIIAEDVDGEALSTLVLNR.L [268, 289] (rank 1)	IPI00784154	60 kDa heat shock protein, mitochondrial	HSPD1	1.51	1.29	1.78571	2.17391	1.68991
K.DMAIATGGAVFGEEGLTLNLEDVQPHDLGK.V [314, 343] (rank 4)	IPI00784154	60 kDa heat shock protein, mitochondrial	HSPD1	1.1	1.63	2.12766	1.69492	1.63814
K.NAGVEGSLIVEK.I [481, 492] (rank 3)	IPI00784154	60 kDa heat shock protein, mitochondrial	HSPD1	1.35	1.68	2	1.5625	1.64813
K.VGEVIVTK.D [29, 36] (rank 4)	IPI00076042	Short heat shock protein 60 Hsp60s2	HSPD1	1.18	1.45	2.27273	1.78571	1.67211
K.DDAMLLK.G [37, 43] (rank 2)	IPI00076042	Short heat shock protein 60 Hsp60s2	HSPD1	1.86	1.33	1.5873	1.88679	1.66602
R.VTDALNATR.A [105, 113] (rank 3)	IPI00076042	Short heat shock protein 60 Hsp60s2	HSPD1	1.25	1.54	2.17391	1.69492	1.66471
R.CIPALDSLTPANEDQK.I [131, 146] (rank 1)	IPI00076042	Short heat shock protein 60 Hsp60s2	HSPD1	1.38	1.64	1.78571	1.35135	1.53927
K.VLLPEYGGTK.V [70, 79] (rank 1)	IPI00220362	10 kDa heat shock protein, mitochondrial	HSPE1	1.72	1.61	2.17391	2.12766	1.90789	1.665	2.15079	1.90789
