# Supplementary material for: HSP90 inhibitors stimulate DNAJB4 protein expression through a mechanism involving N6-methyladenosine
Source: Nat Commun. 2019 Aug 9;10:3613. doi: 10.1038/s41467-019-11552-8 (PMC6688989; doi:10.1038/s41467-019-11552-8)
Supplement: Supplementary file 4 — Supplementary Data 2 [file 41467_2019_11552_MOESM4_ESM.xlsx]

## Sheet: 0-6h
Supplementary Data 2. Fold turnover of heat shock proteins in M14 cells upon a 6-hr treatment with 100 nM ganetespib, and the data were obtained from pulse-chase SILAC labeling together with LC-PRM analysis. The ratios represent the fold turnover of heat shock proteins (newly synthesized protein over the protein that was originally present).
Peptide	IPI	Gene	L_DMSO	L_Gan	H_DMSO	H_Gan	L-FOLD TURNOVER	H-FOLD TURNOVER	AVG FOLD TURNOVER
R.TIVITSHPGQIVK.H [283, 295] (rank 1)	IPI00012535	DNAJA1	0.1321	0.574713	0.03	0.84	4.35057	28	16.1753
K.QISQAYEVLSDAK.K [46, 58] (rank 2)	IPI00012535	DNAJA1	0.123153	0.469484	0.01	0.13	3.81221	13	8.4061
K.EHEVFQR.D [255, 261] (rank 2)	IPI00032406	DNAJA2	0.0149187	0.0338639	0.11	0.25	2.2699	2.27273	2.27131
R.DGADIHSDLFISIAQALLGGTAR.A [341, 363] (rank 2)	IPI00179187	DNAJA3	0.207469	0.151976	0.15	0.16	0.732523	1.06667	0.899595
K.EFCPNEQNWR.Q [394, 403] (rank 2)	IPI00465105	DNAJA4	0.17452	0.21322	0.1	0.09	1.22175	0.9	1.06087
K.MGTPSCSR.L [391, 398] (rank 1)	IPI00014400	DNAJB12	0.0133511	0.026178	0.002	0.003	1.96073	1.5	1.73037
R.DGSNIIYTAK.I [245, 254] (rank 2)	IPI00003848	DNAJB4			0.06	1.08		18	18
K.DSVTCSPGMVR.L [375, 385] (rank 3)	IPI00074870	DNAJC1	0.0242365	0.0173792	0.02	0.02	0.717066	1	0.858533
K.GVNSYPSLFIFR.S [196, 207] (rank 3)	IPI00293260	DNAJC10	0.147493	0.148368	0.19	0.16	1.00593	0.842105	0.92402
R.EASSEELK.A [23, 30] (rank 3)	IPI00333016	DNAJC11	0.12837	0.143678	0.1	0.09	1.11925	0.9	1.00963
R.GLEMEGWEVVER.R [46, 57] (rank 2)	IPI00027984	DNAJC11	0.119474	0.125	0.28	0.21	1.04625	0.75	0.898125
R.ALECHPDK.H [37, 44] (rank 1)	IPI00029149	DNAJC12	0.188324	0.657895	0.03	0.06	3.49342	2	2.74671
K.LIFSLLR.V [1775, 1781] (rank 1)	IPI00307259	DNAJC13	0.136054	0.0899281	0.84	0.26	0.660971	0.309524	0.485248
R.DSAGTAPNGTR.C [40, 50] (rank 3)	IPI00158847	DNAJC14	0.240964	0.184162	0.05	0.08	0.764273	1.6	1.18214
R.TLEQEIER.L [122, 129] (rank 2)	IPI00018798	DNAJC17	0.288184	0.203252	0.34	0.44	0.705285	1.29412	0.999701
K.DLLEGQAK.K [107, 114] (rank 1)	IPI00304306	DNAJC19	0.331126	0.25641	0.12	0.08	0.774359	0.666667	0.720513
K.DNFFEVFTPVFER.N [175, 187] (rank 2)	IPI00455199	DNAJC2	0.015015	0.0450045	0.02	0.06	2.9973	3	2.99865
K.QIEEINEQIR.K [413, 422] (rank 2)	IPI00830108	DNAJC2	0.0215889	0.0173822	3.68	1.78	0.805145	0.483696	0.64442
K.MDFTAAR.L [101, 107] (rank 1)	IPI00006713	DNAJC3	0.0501002	0.0822368	0.01	0.02	1.64145	2	1.82072
R.NMYNWLLQNPK.N [203, 213] (rank 2)	IPI00184119	DNAJC6	0.00620232	0.0106146	0.17	0.25	1.71139	1.47059	1.59099
R.MDSTNADALYVR.G [204, 215] (rank 1)	IPI00329629	DNAJC7	0.0181127	0.113122	0.02	0.09	6.24548	4.5	5.37274
K.LLLDQEQK.K [108, 115] (rank 2)	IPI00003438	DNAJC8	0.0152346	0.0117883	1.82	1.99	0.773783	1.09341	0.933595
K.VSLQVHPDR.V [37, 45] (rank 1)	IPI00154975	DNAJC9	0.0187406	0.0192382	0.12	0.09	1.02655	0.75	0.888274
K.GSEEELADIK.Q [121, 130] (rank 2)	IPI00154975	DNAJC9	0.00724008	0.00630915	0.05	0.04	0.87142	0.8	0.83571
K.HLAGLGLTEAIDK.N [319, 331] (rank 2)	IPI00032140	HSP47	0.497512	0.684932	0.05	0.15	1.37671	3	2.18836
R.YYTSASGDEMVSLK.D [586, 599] (rank 4)	IPI00382470	HSP90AA1	0.0632511	0.202429	0.15	0.36	3.2004	2.4	2.8002
R.YHTSQSGDEMTSLSEYVSR.M [456, 474] (rank 3)	IPI00414676	HSP90AB1	0.180505	0.222717	0.24	0.59	1.23385	2.45833	1.84609
R.ADHGEPIGR.G [168, 176] (rank 2)	IPI00414676	HSP90AB1	0.151286	0.225225	0.14	0.21	1.48874	1.5	1.49437
K.GFEVIYMSEPIDEYCVQQLK.E [414, 433] (rank 2)	IPI00555565	HSP90AB4P	0.0574713	0.166667	0.44	0.92	2.9	2.09091	2.49545
R.FQSSHHPTDITSLDQYVER.M [511, 529] (rank 2)	IPI00027230	HSP90B1	0.0195733	0.0248262	0.39	0.29	1.26837	0.74359	1.00598
K.GVVDSDDLPLNVSR.E [434, 447] (rank 1)	IPI00027230	HSP90B1	0.0803213	0.0759878	0.78	0.54	0.946049	0.692308	0.819178
K.LLQDFFDGR.D [293, 301] (rank 1)	IPI00911039	HSPA1	0.0177651	1.40845	0.13	5.1	79.2817	39.2308	59.2562
K.SAVEDEGLK.G [550, 558] (rank 1)	IPI00304925	HSPA1	0.0807103	5.55556	0.11	1.89	68.8333	17.1818	43.0076
K.IHSATDLTLK.T [146, 155] (rank 2)	IPI00307820	HSPA12B	0.236967	0.190476	0.09	0.09	0.80381	1	0.901905
K.EPHSSDTELPK.D [319, 329] (rank 1)	IPI00299299	HSPA13	0.0887311	0.0684463	0.15	0.18	0.771389	1.2	0.985695
R.YEIDTGEETK.F [99, 108] (rank 2)	IPI00292499	HSPA14	0.1221	0.0769823	0.01	0.01	0.630485	1	0.815242
K.DAGTITGLNVLR.I [160, 171] (rank 1)	IPI00007702	HSPA2	0.0166223	0.0172801	0.09	0.25	1.03957	2.77778	1.90867
K.HWPFMVVNDAGR.P [88, 99] (rank 2)	IPI00003865	HSPA8	0.108932	0.295858	0.32	0.76	2.71598	2.375	2.54549
K.SQIHDIVLVGGSTR.I [328, 341] (rank 3)	IPI00003865	HSPA8	0.131579	0.298507	0.17	0.3	2.26866	1.76471	2.01668
K.ETAENYLGHTAK.N [175, 186] (rank 1)	IPI00007765	HSPA9	0.0387297	0.0509165	0.05	0.08	1.31466	1.6	1.45733
R.AQFEGIVTDLIR.R [348, 359] (rank 2)	IPI00007765	HSPA9	0.141243	0.151745	0.11	0.16	1.07436	1.45455	1.26445
K.DGVVEITGK.H [114, 122] (rank 3)	IPI00025512	HSPB1	0.0249128	0.17094	0.18	0.4	6.86154	2.22222	4.54188
R.VSLDVNHFAPDELTVK.T [96, 111] (rank 2)	IPI00025512	HSPB1	0.1001	0.320513	0.11	0.28	3.20192	2.54545	2.87369
R.VPFSLLR.G [5, 11] (rank 5)	IPI00025512	HSPB1	0.111111	0.226757	0.24	0.49	2.04082	2.04167	2.04124
K.LATQSNEITIPVTFESR.A [171, 187] (rank 4)	IPI00025512	HSPB1	0.139665	0.311526	0.24	0.35	2.23053	1.45833	1.84443
R.LFDQAFGLPR.L [27, 36] (rank 1)	IPI00025512	HSPB1	0.125313	0.243902	0.19	0.31	1.94634	1.63158	1.78896
K.QQEGGIVSK.N [128, 136] (rank 1)	IPI00007264	HSPB8	0.740741	0.529101	0.23	0.31	0.714286	1.34783	1.03106
R.YLEAGAAGLR.W [198, 207] (rank 1)	IPI00100748	HSPBP1	0.207039	0.145138	0.07	0.09	0.701016	1.28571	0.993365
R.HPSTNSLLR.E [32, 40] (rank 1)	IPI00023064	HSPC125	0.0681199	0.0932836	0.03	0.05	1.3694	1.66667	1.51803
K.NAGVEGSLIVEK.I [481, 492] (rank 2)	IPI00784154	HSPD1	0.0318878	0.125471	0.12	0.28	3.93476	2.33333	3.13404
R.CIPALDSLTPANEDQK.I [131, 146] (rank 3)	IPI00076042	HSPD1	0.0405186	0.110619	0.06	0.12	2.73009	2	2.36504
K.VGEVIVTK.D [29, 36] (rank 4)	IPI00076042	HSPD1	0.0610874	0.114416	0.09	0.12	1.873	1.33333	1.60317
K.CEFQDAYVLLSEK.K [236, 248] (rank 1)	IPI00784154	HSPD1	0.0937207	0.15873	0.11	0.15	1.69365	1.36364	1.52864
R.VTDALNATR.A [105, 113] (rank 1)	IPI00076042	HSPD1	0.0888889	0.141643	0.21	0.3	1.59348	1.42857	1.51103
K.VLLPEYGGTK.V [70, 79] (rank 1)	IPI00220362	HSPE1	0.0141064	0.0927644	0.22	0.39	6.57607	1.77273	4.1744
K.VEDVSAVEIVGGATR.I [331, 345] (rank 1)	IPI00218993	HSPH1	0.0803213	0.395257	0.23	0.56	4.92095	2.43478	3.67787
R.SYGNSSDSR.Y [50, 58] (rank 2)	IPI00428100	SELK	0.168919	0.37037	0.61	0.69	2.19259	1.13115	1.66187
