# Supplementary material for: HSP90 inhibitors stimulate DNAJB4 protein expression through a mechanism involving N6-methyladenosine
Source: Nat Commun. 2019 Aug 9;10:3613. doi: 10.1038/s41467-019-11552-8 (PMC6688989; doi:10.1038/s41467-019-11552-8)
Supplement: Supplementary file 5 — Supplementary Data 3 [file 41467_2019_11552_MOESM5_ESM.xlsx]

## Sheet: Sheet1
Supplementary Table 3. Relative expression levels of heat shock proteins in M14 cells with vs. without ectopic overexpression of ALKBH5 (with 2 µg plasmid) at 24-hr following ganetespib treatment, and the results were obtained from SILAC labeling and LC-PRM analysis.
Peptide	IPI	Gene Full Name	Gene	ALKBH5/Control Forward SILAC	ALKBH5/Control Reverse SILAC	ALKBH5/Control Average Ratio
R.DGSNIIYTAK.I [245, 254] (rank 2)	IPI00003848	DnaJ homolog subfamily B member 4	DNAJB4	0.3		0.3
R.GASDEDLKK.A [153, 161] (missed 1) (rank 2)	IPI00014400	dnaJ homolog subfamily B member 12	DNAJB12	0.46	0.813008	0.636504
K.KPAAAAAPGTAEK.L [22, 34] (rank 1)	IPI00032140	Serpin H1	HSP47	0.54	0.787402	0.663701
K.SFYPEEVSSMVLTK.M [112, 125] (rank 1)	IPI00003865	Isoform 1 of Heat shock cognate 71 kDa protein	HSPA8	0.64	0.793651	0.716825
K.HLEINPDHSIIETLR.Q [754, 768] (rank 1)	IPI00382470	Isoform 2 of Heat shock protein HSP 90-alpha	HSP90AA1	1.01	0.543478	0.776739
R.NPDDITNEEYGEFYK.S [421, 435] (rank 3)	IPI00382470	Isoform 2 of Heat shock protein HSP 90-alpha	HSP90AA1	0.76	0.793651	0.776825
K.EHEVFQR.D [255, 261] (rank 1)	IPI00032406	DnaJ homolog subfamily A member 2	DNAJA2	0.91	0.653595	0.781797
R.MDSTNADALYVR.G [204, 215] (rank 1)	IPI00329629	DnaJ homolog subfamily C member 7	DNAJC7	0.99	0.606061	0.79803
K.DAGTITGLNVLR.I [160, 171] (rank 1)	IPI00007702	Heat shock-related 70 kDa protein 2	HSPA2	0.93	0.689655	0.809828
R.YLEAGAAGLR.W [198, 207] (rank 1)	IPI00100748	cDNA FLJ55382, highly similar to Hsp70-binding protein 1	HSPBP1	0.67	0.952381	0.81119
K.ELGLDEGVDSLK.A [197, 208] (rank 1)	IPI00014718	RcDNAJ9 (Fragment)	DNAJC9	0.44	1.23457	0.837284
R.FQMTQEVVCDECPNVK.L [184, 199] (rank 2)	IPI00008454	DnaJ homolog subfamily B member 11	DNAJB11	1.01	0.719424	0.864712
R.RYDDPEVQK.D [126, 134] (missed 1) (rank 4)	IPI00007765	Stress-70 protein, mitochondrial	HSPA9	0.7	1.03093	0.865464
R.GASDEEIKR.A [13, 21] (missed 1) (rank 1)	IPI00015947	DnaJ homolog subfamily B member 1	DNAJB1	0.79	0.952381	0.87119
K.YAEEDRR.K [567, 573] (missed 1) (rank 3)	IPI00007765	Stress-70 protein, mitochondrial	HSPA9	0.94	0.813008	0.876504
K.EIAEAYLGGK.V [129, 138] (rank 2)	IPI00007702	Heat shock-related 70 kDa protein 2	HSPA2	1.2	0.581395	0.890698
R.NMYNWLLQNPK.N [203, 213] (rank 2)	IPI00184119	Isoform 2 of Putative tyrosine-protein phosphatase auxilin	DNAJC6	0.9	0.892857	0.896429
K.VGEVIVTK.D [29, 36] (rank 4)	IPI00076042	Short heat shock protein 60 Hsp60s2	HSPD1	0.94	0.854701	0.89735
R.YRPQPGDEGPGR.T [80, 91] (rank 2)	IPI00027909	Isoform 1 of DnaJ homolog subfamily C member 25	DNAJC25	0.87	0.943396	0.906698
R.YYTSASGDEMVSLK.D [586, 599] (rank 4)	IPI00382470	Isoform 2 of Heat shock protein HSP 90-alpha	HSP90AA1	1.01	0.806452	0.908226
R.LVNHFVEEFKR.K [236, 246] (missed 1) (rank 2)	IPI00304925	Heat shock 70 kDa protein 1	HSPA1	0.98	0.840336	0.910168
K.CEFQDAYVLLSEK.K [236, 248] (rank 1)	IPI00784154	60 kDa heat shock protein, mitochondrial	HSPD1	0.8	1.02041	0.910204
K.DKPHNIFK.R [240, 247] (rank 2)	IPI00015947	DnaJ homolog subfamily B member 1	DNAJB1	1.02	0.806452	0.913226
K.SAVEDEGLK.G [550, 558] (rank 1)	IPI00304925	Heat shock 70 kDa protein 1	HSPA1	0.78	1.05263	0.916316
K.DLLEGQAK.K [107, 114] (rank 1)	IPI00304306	Mitochondrial import inner membrane translocase subunit TIM14	DNAJC19	0.62	1.21951	0.919756
K.DDAMLLK.G [37, 43] (rank 2)	IPI00076042	Short heat shock protein 60 Hsp60s2	HSPD1	0.83	1.04167	0.935833
K.VEPPKEEQK.N [789, 797] (missed 1) (rank 1)	IPI00002966	Heat shock 70 kDa protein 4	HSPA4	0.97	0.909091	0.939545
K.ETAENYLGHTAK.N [175, 186] (rank 1)	IPI00007765	Stress-70 protein, mitochondrial	HSPA9	1	0.909091	0.954545
K.EYVEHTVK.E [127, 134] (rank 1)	IPI00003438	DnaJ homolog subfamily C member 8	DNAJC8	1.16	0.75188	0.95594
K.DGVVEITGK.H [114, 122] (rank 3)	IPI00025512	Heat shock protein beta-1	HSPB1	1	0.925926	0.962963
R.TIVITSHPGQIVK.H [283, 295] (rank 1)	IPI00012535	DnaJ homolog subfamily A member 1	DNAJA1	0.97	0.970874	0.970437
K.VEDVSAVEIVGGATR.I [331, 345] (rank 1)	IPI00218993	Isoform Beta of Heat shock protein 105 kDa	HSPH1	0.99	0.980392	0.985196
K.DAGDEDLKK.A [117, 125] (missed 1) (rank 2)	IPI00178504	Isoform 1 of DnaJ homolog subfamily B member 14	DNAJB14	1.07	0.900901	0.98545
K.YHPDKNPDNPEAADK.F [41, 55] (missed 1) (rank 1)	IPI00023780	Isoform 2 of DnaJ homolog subfamily C member 5	DNAJC5	1.05	0.925926	0.987963
K.QISQAYEVLSDAK.K [46, 58] (rank 2)	IPI00012535	DnaJ homolog subfamily A member 1	DNAJA1	1.05	0.934579	0.99229
K.DEKPVEAIR.V [318, 326] (rank 3)	IPI00006713	DnaJ homolog subfamily C member 3	DNAJC3	1.25	0.740741	0.99537
R.VPFSLLR.G [5, 11] (rank 5)	IPI00025512	Heat shock protein beta-1	HSPB1	1.24	0.763359	1.00168
K.NAGVEGSLIVEK.I [481, 492] (rank 2)	IPI00784154	60 kDa heat shock protein, mitochondrial	HSPD1	1.24	0.763359	1.00168
R.CIPALDSLTPANEDQK.I [131, 146] (rank 3)	IPI00076042	Short heat shock protein 60 Hsp60s2	HSPD1	0.78	1.23457	1.00728
R.GLEMEGWEVVER.R [46, 57] (rank 2)	IPI00027984	DNAJC11 Putative uncharacterized protein	DNAJC11	1.27	0.746269	1.00813
K.HWPFMVVNDAGR.P [88, 99] (rank 2)	IPI00003865	Isoform 1 of Heat shock cognate 71 kDa protein	HSPA8	0.99	1.03093	1.01046
K.DNFFEVFTPVFER.N [175, 187] (rank 2)	IPI00455199	Isoform 2 of DnaJ homolog subfamily C member 2	DNAJC2	0.97	1.07527	1.02263
R.VSLDVNHFAPDELTVK.T [96, 111] (rank 2)	IPI00025512	Heat shock protein beta-1	HSPB1	1.11	0.952381	1.03119
R.QGNAPVASGR.Y [410, 419] (rank 2)	IPI00158847	DnaJ homolog subfamily C member 14	DNAJC14	0.8	1.28205	1.04103
R.FQSSHHPTDITSLDQYVER.M [511, 529] (rank 2)	IPI00027230	HSP90B1 Endoplasmin	HSP90B1	1.64	0.444444	1.04222
R.VTDALNATR.A [105, 113] (rank 1)	IPI00076042	Short heat shock protein 60 Hsp60s2	HSPD1	1.17	0.934579	1.05229
K.GSEEELADIK.Q [121, 130] (rank 2)	IPI00154975	DnaJ homolog subfamily C member 9	DNAJC9	1.36	0.746269	1.05313
K.NATSDDIKK.S [24, 32] (missed 1) (rank 2)	IPI00023780	Isoform 2 of DnaJ homolog subfamily C member 5	DNAJC5	1	1.1236	1.0618
R.DLIMDNCEELIPEYLNFIR.G [171, 189] (rank 1)	IPI00555957	Putative heat shock protein HSP 90-alpha A4	HSP90AA4P	1.28	0.847458	1.06373
K.EFCPNEQNWR.Q [394, 403] (rank 2)	IPI00465105	Isoform 2 of DnaJ homolog subfamily A member 4	DNAJA4	0.46	1.72414	1.09207
R.SYGNSSDSR.Y [50, 58] (rank 2)	IPI00428100	Selenoprotein K	SELK	1.33	0.925926	1.12796
K.QQEGGIVSK.N [128, 136] (rank 1)	IPI00007264	Heat shock protein beta-8	HSPB8	0.85	1.40845	1.12923
K.GFEVIYMSEPIDEYCVQQLK.E [414, 433] (rank 2)	IPI00555565	Putative heat shock protein HSP 90-beta 4	HSP90AB4P	1.62	0.70922	1.16461
R.ADHGEPIGR.G [168, 176] (rank 2)	IPI00414676	Heat shock protein HSP 90-beta	HSP90AB1	1.32	1.02041	1.1702
R.GPPGNPPR.R [64, 71] (rank 1)	IPI00428100	Selenoprotein K	SELK	1.43	0.917431	1.17372
R.YHTSQSGDEMTSLSEYVSR.M [456, 474] (rank 3)	IPI00414676	Heat shock protein HSP 90-beta	HSP90AB1	0.89	1.47059	1.18029
K.VLLPEYGGTK.V [70, 79] (rank 1)	IPI00220362	10 kDa heat shock protein, mitochondrial	HSPE1	1.43	0.952381	1.19119
R.AEAGSGGPGFTFTFR.S [82, 96] (rank 1)	IPI00220102	Isoform 3 of DnaJ homolog subfamily B member 2	DNAJB2	1.02	1.51515	1.26758
K.SQIHDIVLVGGSTR.I [328, 341] (rank 3)	IPI00003865	Isoform 1 of Heat shock cognate 71 kDa protein	HSPA8	1.42	1.14943	1.28471
K.MDFTAAR.L [101, 107] (rank 1)	IPI00006713	DnaJ homolog subfamily C member 3	DNAJC3	0.82	1.85185	1.33593
R.KPLVIIAEDVDGEALSTLVLNR.L [268, 289] (rank 3)	IPI00784154	60 kDa heat shock protein, mitochondrial	HSPD1	1.14	1.63934	1.38967
K.GGDCLTSQTR.L [266, 275] (rank 1)	IPI00293260	Isoform 1 of DnaJ homolog subfamily C member 10	DNAJC10	0.7	2.5	1.6
-.MSLIINTFYSNK.E [0, 11] (rank 1)	IPI00555565	Putative heat shock protein HSP 90-beta 4	HSP90AB4P	0.63	3.125	1.8775
R.YEIDTGEETK.F [99, 108] (rank 2)	IPI00292499	Heat shock 70 kDa protein 14	HSPA14	1.43	2.94118	2.18559
