# Supplementary material for: HSP90 inhibitors stimulate DNAJB4 protein expression through a mechanism involving N6-methyladenosine
Source: Nat Commun. 2019 Aug 9;10:3613. doi: 10.1038/s41467-019-11552-8 (PMC6688989; doi:10.1038/s41467-019-11552-8)
Supplement: Supplementary file 7 — Source Data [file 41467_2019_11552_MOESM7_ESM.xlsx]

## Sheet: Figure 1c
								Antibodies:
								anti-HSP90: Santa Cruz Biotechnology, sc-13119
								anti-HSP70: Stressgen, SPA-810
								anti-DNAJB4: Santa Cruz Biotechnology, sc-100711
								anti-HSPB1: Santa Cruz Biotechnology, sc-13132
								anti-Actin: Cell Signaling #4967

## Sheet: Figure 1d
Figure 1d
	Ganetespib							AT13387							17-DMAG
	Replicate 1	Replicate 2	Replicate 3	Average	S.D.			Replicate 1	Replicate 2	Replicate 3	Average	S.D.			Replicate 1	Replicate 2	Replicate 3	Average	S.D.
HSP90	0.95	1.16	1.5	1.20333	0.277549		HSP90	1.31	1.18	1.02	1.17	0.145258		HSP90	1.39	1.21	1.27	1.29	0.0916515
HSP70	2.09	2.39	2.22	2.23333	0.150444		HSP70	5.03	5.39	5.48	5.3	0.238118		HSP70	5.47	5.75	5.58	5.6	0.141067
DNAJB4	13.85	24.85	19.3	19.3333	5.50008		DNAJB4	2.18	2.26	2.49	2.31	0.160935		DNAJB4	2.63	2.81	2.39	2.61	0.210713
HSPB1	3.56	2.88	1.76	2.73333	0.908919		HSPB1	2.39	2.22	2.14	2.25	0.127671		HSPB1	1.81	1.94	2.06	1.93667	0.125033

## Sheet: Figure 2a
Figure 2a
	Ganetespib 2h						Ganetespib 6h						Ganetespib 12h						Ganetespib 24h
	Replicate 1	Replicate 2	Replicate 3	Average	S.D.		Replicate 1	Replicate 2	Replicate 3	Average	S.D.		Replicate 1	Replicate 2	Replicate 3	Average	S.D.		Replicate 1	Replicate 2	Replicate 3	Average	S.D.
DNAJB4	2.8433	3.06472	3.19256	3.03353	0.176706	DNAJB4	5.99483	6.2266	6.64733	6.28959	0.330778	DNAJB4	8.60297	8.88152	8.44172	8.64207	0.222492	DNAJB4	6.32744	7.57956	6.54064	6.81588	0.669902

## Sheet: Figure 3
													Antibodies:
													anti-HSP70: Stressgen, SPA-810
													anti-DNAJB4: Santa Cruz Biotechnology, sc-100711
													anti-METTL3: Proteintech, 15073-1-AP
													anti-ALKBH5: Proteintech, 16837-1-AP
													anti-FTO: Santa Cruz Biotechnology, sc-271713
													anti-YTHDF3: Santa Cruz Biotechnology, SC-377119
													anti-Actin: Cell Signaling #4967
Figure 3a
	Ganetespib 2h						Ganetespib 6h						Ganetespib 12h						Ganetespib 24h
	Replicate 1	Replicate 2	Replicate 3	Average	S.D.		Replicate 1	Replicate 2	Replicate 3	Average	S.D.		Replicate 1	Replicate 2	Replicate 3	Average	S.D.		Replicate 1	Replicate 2	Replicate 3	Average	S.D.
HSP70	1.19	1.26	1.32	1.25667	0.0650641	HSP70	1.78	1.69	1.82	1.76333	0.0665833	HSP70	2.41	2.17	2.39	2.32333	0.133167	HSP70	2.31	2.5	2.56	2.45667	0.130512
DNAJB4	1.12	5.78	3.4	3.43333	2.33018	DNAJB4	19.34	20.06	17.95	19.1167	1.07258	DNAJB4	18.05	24.35	17.11	19.8367	3.93682	DNAJB4	22.5	24.31	20.13	22.3133	2.09624
METTL3	0.99	1.01	1.04	1.01333	0.0251661	METTL3	0.44	0.41	0.63	0.493333	0.119304	METTL3	0.601	0.601	0.599	0.600333	0.0011547	METTL3	0.41	0.57	0.32	0.433333	0.126623
ALKBH5	1.22	0.71	0.86	0.93	0.262107	ALKBH5	0.58	0.65	0.66	0.63	0.043589	ALKBH5	0.89	0.82	0.92	0.876667	0.051316	ALKBH5	0.95	0.71	0.62	0.76	0.170587
FTO	0.73	1.25	0.84	0.94	0.274044	FTO	0.69	1.55	1.521	1.25367	0.488365	FTO	0.67	1.49	1.23	1.13	0.419047	FTO	0.97	2.03	1.53	1.51	0.530283
YTHDF3	1.99	2.23	1.53	1.91667	0.355715	YTHDF3	44.75	38.55	38.5	40.6	3.59409	YTHDF3	62.5	66.9	54.7	61.3667	6.17846	YTHDF3	65.3	69.2	80.1	71.5333	7.67094
Figure 3b
	AT13387 2h						AT13387 6h						AT13387 12h						AT13387 24h
	Replicate 1	Replicate 2	Replicate 3	Average	S.D.		Replicate 1	Replicate 2	Replicate 3	Average	S.D.		Replicate 1	Replicate 2	Replicate 3	Average	S.D.		Replicate 1	Replicate 2	Replicate 3	Average	S.D.
HSP70	0.76	0.91	1.25	0.973333	0.251064	HSP70	1.82	1.34	1.51	1.55667	0.243379	HSP70	2.11	2.59	1.91	2.20333	0.349476	HSP70	2.71	2.63	2.596	2.64533	0.0585263
DNAJB4	1.66	2.06	1.82	1.84667	0.201329	DNAJB4	2.11	5.23	4.22	3.85333	1.59199	DNAJB4	5.6	3.254	5.53	4.79467	1.33472	DNAJB4	7.23	9.89	5.67	7.59667	2.13376
METTL3	0.98	0.81	0.83	0.873333	0.0929157	METTL3	0.45	0.47	0.52	0.48	0.0360555	METTL3	0.46	0.62	0.51	0.53	0.0818535	METTL3	0.19	0.39	0.22	0.266667	0.107858
ALKBH5	1.19	0.98	0.75	0.973333	0.220076	ALKBH5	0.68	0.69	0.71	0.693333	0.0152753	ALKBH5	0.81	0.59	0.73	0.71	0.111355	ALKBH5	0.56	0.53	0.56	0.55	0.0173205
FTO	1.31	1.18	0.74	1.07667	0.298719	FTO	0.53	0.6	1.22	0.783333	0.379781	FTO	0.64	1.25	0.7	0.863333	0.336204	FTO	0.78	1.19	1.68	1.21667	0.450592
YTHDF3	3.55	2.01	2.83	2.79667	0.770541	YTHDF3	4.79	6.27	5.55	5.53667	0.74009	YTHDF3	13.97	12.73	8.24	11.6467	3.0147	YTHDF3	15.6	18.1	15.3	16.3333	1.53731
Figure 3c
	17-DMAG 2h						17-DMAG 6h						17-DMAG 12h						17-DMAG 24h
	Replicate 1	Replicate 2	Replicate 3	Average	S.D.		Replicate 1	Replicate 2	Replicate 3	Average	S.D.		Replicate 1	Replicate 2	Replicate 3	Average	S.D.		Replicate 1	Replicate 2	Replicate 3	Average	S.D.
HSP70	1.55	1.35	1.03	1.31	0.262298	HSP70	2.59	2.52	2.51	2.54	0.043589	HSP70	5.03	3.49	3.98	4.16667	0.786787	HSP70	4.85	4.71	4.73	4.76333	0.0757188
DNAJB4	2.24	1.97	2.11	2.10667	0.135031	DNAJB4	2.01	3.88	4.32	3.40333	1.22655	DNAJB4	4.97	2.83	3.59	3.79667	1.08487	DNAJB4	3.03	6.11	7.91	5.68333	2.46782
METTL3	0.42	0.75	0.83	0.666667	0.217332	METTL3	0.43	0.44	0.49	0.453333	0.0321455	METTL3	0.467	0.46	0.49	0.472333	0.015695	METTL3	0.48	0.44	0.38	0.433333	0.0503322
ALKBH5	0.95	0.95	0.89	0.93	0.034641	ALKBH5	0.57	0.68	0.69	0.646667	0.0665833	ALKBH5	0.51	0.67	0.57	0.583333	0.080829	ALKBH5	0.98	0.59	0.89	0.82	0.204206
FTO	1.31	1.18	0.74	1.07667	0.298719	FTO	1.15	1.02	0.77	0.98	0.193132	FTO	0.44	0.5	0.4	0.446667	0.0503322	FTO	0.49	0.61	0.57	0.556667	0.061101
YTHDF3	2.59	3.05	3.22	2.95333	0.325935	YTHDF3	25.9	28.9	36.1	30.3	5.24214	YTHDF3	44.6	48.01	53.9	48.8367	4.70479	YTHDF3	46.8	42.2	40.1	43.0333	3.42685

## Sheet: Figure 4
										Antibodies:
										anti-DNAJB4: Santa Cruz Biotechnology, sc-100711
										anti-FLAG: Cell Signaling #2368
										anti-FTO: Santa Cruz Biotechnology, sc-271713
										anti-Actin: Cell Signaling #4967
										anti-METTL3: Proteintech, 15073-1-AP
Figure 4b
	Ganetespib 12h						Ganetespib 24h
	Replicate 1	Replicate 2	Replicate 3	Average	S.D.		Replicate 1	Replicate 2	Replicate 3	Average	S.D.
Control	15.17	14.04	14.85	14.6867	0.582437	Control	26.71	18.41	26.41	23.8433	4.70779
FTO	10.49	11.22	9.78	10.4967	0.720023	FTO	15.11	14.73	14.41	14.75	0.350428
ALKBH5 1 mg	5.22	5.73	4.36	5.10333	0.692411	ALKBH5 1 mg	8.76	9.71	10.34	9.60333	0.795383
ALKBH5 2 mg	5.38	4.07	4.06	4.50333	0.759232	ALKBH5 2 mg	10.24	3.92	7.58	7.24667	3.17316
ALKBH5 3 mg	4.09	5.96	2.71	4.25333	1.63114	ALKBH5 3 mg	4.89	3.55	2.81	3.75	1.05432
Figure 4d
	Ganetespib 12h						Ganetespib 24h
	Replicate 1	Replicate 2	Replicate 3	Average	S.D.		Replicate 1	Replicate 2	Replicate 3	Average	S.D.
siControl	16.81	11.043	11.05	12.9677	3.32756	siControl	26.25	19.51	23.78	23.18	3.40982
siMETTL3-1	1.03	1.55	3.09	1.89	1.07126	siMETTL3-1	1.05	1.34	2.72	1.70333	0.892319
siMETTL3-2	1.48	2.09	1.85	1.80667	0.3073	siMETTL3-2	1.98	2.17	1.99	2.04667	0.106927

## Sheet: Figure 5
										Antibodies:
										anti-DNAJB4: Santa Cruz Biotechnology, sc-100711
										anti-YTHDF1: Abcam, ab99080
										anti-YTHDF3: Santa Cruz Biotechnology, SC-377119
										anti-Actin: Cell Signaling #4967
Figure 5b
	Ganetespib 2h						Ganetespib 6h						Ganetespib 12h						Ganetespib 24h
	Replicate 1	Replicate 2	Replicate 3	Average	S.D.		Replicate 1	Replicate 2	Replicate 3	Average	S.D.		Replicate 1	Replicate 2	Replicate 3	Average	S.D.		Replicate 1	Replicate 2	Replicate 3	Average	S.D.
293T	1.8	1.9	1.9	1.86667	0.057735	293T	2.6	2.3	2.9	2.6	0.3	293T	4.7	4.5	3.6	4.26667	0.585947	293T	5.6	8.2	5.8	6.53333	1.44684
sgRNA-YTHDF1	1.21	0.52	1.01	0.913333	0.355012	sgRNA-YTHDF1	0.91	1.59	1.25	1.25	0.34	sgRNA-YTHDF1	2.37	2.5	2.47	2.44667	0.0680686	sgRNA-YTHDF1	3.43	3.7	3.67	3.6	0.147986
sgRNA-YTHDF2	1.1	1.12	1.11	1.11	0.01	sgRNA-YTHDF2	0.35	0.63	0.53	0.503333	0.141892	sgRNA-YTHDF2	2.53	2.93	2.79	2.75	0.202978	sgRNA-YTHDF2	2.61	3.23	3.02	2.95333	0.315331
sgRNA-YTHDF3	1.01	1.68	1.39	1.36	0.336006	sgRNA-YTHDF3	0.3	1.59	0.96	0.95	0.645058	sgRNA-YTHDF3	2.9	2.64	2.86	2.8	0.14	sgRNA-YTHDF3	4.82	4.41	4.72	4.65	0.213776
Figure 5d
	Ganetespib 12h							Ganetespib 24h
	Replicate 1	Replicate 2	Replicate 3	Replicate 4	Average	S.D.		Replicate 1	Replicate 2	Replicate 3	Replicate 4	Average	S.D.
Control	2.2	1.4	1.3	1.5	1.6	0.408248	Control	2.1	4.5	3.5	2.1	3.05	1.17047
YTHDF3	4.9	3.1	3.4	4.2	3.9	0.812404	YTHDF3	10	8.3	5.5	5.2	7.25	2.30434

## Sheet: Figure 6c
Figure 6c
	Ganetespib 6h
Adenine Site	Replicate 1	Replicate 2	Replicate 3	Average	S.D.
17	0.875497	1.02036	0.94	0.945287	0.0725775
41	2.32682	2.10682	2.56	2.33121	0.226624
63	3.72247	4.12521	5.20976	4.35248	0.76925
114	1.95665	1.22995	2.62885	1.93848	0.699626
121	2.17699	1.01128	1.32	1.50276	0.60396
155	4.50863	3.4531	4.24063	4.06745	0.548662
161	3.58481	7.2107	3.37453	4.72334	2.15668

## Sheet: Figure 7
												Antibodies:
												anti-DNAJB4: Santa Cruz Biotechnology, sc-100711
												anti-METTL3: Proteintech, 15073-1-AP
												anti-ALKBH5: Proteintech, 16837-1-AP
												anti-YTHDF3: Santa Cruz Biotechnology, SC-377119
												anti-Actin: Cell Signaling #4967
Figure 7b
	Ganetespib 5h						Ganetespib 10h						Ganetespib 24h
	Replicate 1	Replicate 2	Replicate 3	Average	S.D.		Replicate 1	Replicate 2	Replicate 3	Average	S.D.		Replicate 1	Replicate 2	Replicate 3	Average	S.D.
siControl	1.03	0.76	0.83	0.873333	0.140119	siControl	0.75	0.56	0.69	0.666667	0.0971253	siControl	0.263548	0.59	0.43	0.427849	0.163236
siMETTL3	0.357909	0.37	0.38	0.369303	0.0110622	siMETTL3	0.133704	0.27	0.25	0.217901	0.0735996	siMETTL3	0	0.12	0.03	0.05	0.06245
Figure 7d
	Ganetespib 5h						Ganetespib 10h						Ganetespib 24h
	Replicate 1	Replicate 2	Replicate 3	Average	S.D.		Replicate 1	Replicate 2	Replicate 3	Average	S.D.		Replicate 1	Replicate 2	Replicate 3	Average	S.D.
Control	69	31	47	49	19.0788	Control	54	44.9	52.6	50.5	4.9	Control	52	24	32	36	14.4222
ALKBH5	5.4	7.2	6.9	6.5	0.964365	ALKBH5	3.2	7.5	7.6	6.1	2.51197	ALKBH5	4.2	5.5	5.3	5	0.7
Figure 7f
	Ganetespib 5h						Ganetespib 10h						Ganetespib 24h
	Replicate 1	Replicate 2	Replicate 3	Average	S.D.		Replicate 1	Replicate 2	Replicate 3	Average	S.D.		Replicate 1	Replicate 2	Replicate 3	Average	S.D.
293T	0.71	0.8	0.76	0.756667	0.0450925	293T	0.69	0.9	1.03	0.873333	0.171561	293T	0.78	0.9	1.23	0.97	0.233024
sgRNA-YTHDF1	0.38	0.25	0.36	0.33	0.07	sgRNA-YTHDF1	0.55	0.17	0.41	0.376667	0.19218	sgRNA-YTHDF1	0.49	0.59	0.59	0.556667	0.057735
sgRNA-YTHDF2	0.11	0.36	0.32	0.263333	0.134288	sgRNA-YTHDF2	0.07	0.38	0.34	0.263333	0.168622	sgRNA-YTHDF2	0.14	0.27	0.16	0.19	0.07
sgRNA-YTHDF3	0.39	0.4	0.41	0.4	0.01	sgRNA-YTHDF3	0.29	0.51	0.47	0.423333	0.117189	sgRNA-YTHDF3	0.25	0.12	0.26	0.21	0.0781025

## Sheet: Supplementary Figure 3
												Antibodies:
												anti-HSP70: Stressgen, SPA-810
												anti-DNAJB4: Santa Cruz Biotechnology, sc-100711
												anti-Actin: Cell Signaling #4967
Supplementary Figure 3
	HSP70						DNAJB4
	Replicate 1	Replicate 2	Replicate 3	Average	S.D.		Replicate 1	Replicate 2	Replicate 3	Average	S.D.
HeLa	6.23576	3.97785	3.95261	4.72207	1.31095	HeLa	4.53424	4.30302	5.17352	4.67026	0.450907
293T	2.59928	2.83656	3.84474	3.09353	0.6613	293T	4.55922	5.42991	6.95	5.64638	1.21

## Sheet: Supplementary Figure 4a
Supplementary Figure 4a
	Ganetespib 0.5h						Ganetespib 2h						Ganetespib 6h						Ganetespib 24h
	Replicate 1	Replicate 2	Replicate 3	Average	S.D.		Replicate 1	Replicate 2	Replicate 3	Average	S.D.		Replicate 1	Replicate 2	Replicate 3	Average	S.D.		Replicate 1	Replicate 2	Replicate 3	Average	S.D.
HSPA1A	1.35127	1.44633	1.85836	1.55199	0.269548	HSPA1A	50.4811	63.4586	68.7438	60.8945	9.39748	HSPA1A	129.253	153.677	184.537	155.822	27.7041	HSPA1A	36.7481	38.827	41.7313	39.1022	2.50296
DNAJB4	1.24	0.79	0.95	0.993333	0.228108	DNAJB4	3.27	2.96	2.88	3.03667	0.205994	DNAJB4	4.77	3.12	3.78	3.89	0.830482	DNAJB4	6.98	5.12	6.08	6.06	0.930161
DNAJB12	1.13	1.01	0.98	1.04	0.0793725	DNAJB12	1.34	1.02	0.78	1.04667	0.280951	DNAJB12	1.57	0.87	1.12	1.18667	0.35473	DNAJB12	1.69	0.78	1.17	1.21333	0.456545
HSPB1	1.34	1.06	0.89	1.09667	0.22723	HSPB1	1.98	1.46	1.54	1.66	0.28	HSPB1	3.65	3.43	3.07	3.38333	0.292803	HSPB1	4.78	4.66	4.32	4.58667	0.238607
HSPH1	1.36	0.98	1.02	1.12	0.208806	HSPH1	2.76	2.12	2.37	2.41667	0.322542	HSPH1	6.65	6.34	5.76	6.25	0.451774	HSPH1	5.21	3.15	4.25	4.20333	1.03079

[truncated: 2 more sheets: Supplementary Figure 8, Supplementary Figure 10]
